# Supplementary material for: Sirt6 regulates efficiency of mouse somatic reprogramming and maintenance of pluripotency
Source: Stem Cell Res Ther. 2019 Jan 10;10:9. doi: 10.1186/s13287-018-1109-5 (PMC6329104; doi:10.1186/s13287-018-1109-5)
Supplement: Supplementary file 5 — Table S1. Differential expression genes in Sirt6-null iPS-like cells relative to wild-type controls. (XLSX 30 kb) [file 13287_2018_1109_MOESM5_ESM.xlsx]

## Sheet: Sheet1
protein_id	gene_id	gene_name	log2FC(WT/Sirt6 null)	pvalue	FDR	up-down-regulation(WT/Sirt6 null)	significant(FDR<=0.05,|logFC|>=1)
ENSMUSP00000000080	ENSMUSG00000000078	Klf6	1.26453	5.86369e-06	0.00234038	up	yes
ENSMUSP00000001547	ENSMUSG00000001506	Col1a1	1.24411	6.16819e-07	0.000353301	up	yes
ENSMUSP00000002412	ENSMUSG00000002341	Ncan	1.83496	9.73838e-05	0.0209024	up	yes
ENSMUSP00000003501	ENSMUSG00000003410	Elavl3	1.89117	5.81618e-07	0.000339758	up	yes
ENSMUSP00000003635	ENSMUSG00000003541	Ier3	1.42515	0.000114467	0.023158	up	yes
ENSMUSP00000003640	ENSMUSG00000003545	Fosb	3.00849	0	0	up	yes
ENSMUSP00000004913	ENSMUSG00000004791	Pgf	1.76579	2.42023e-05	0.00686935	up	yes
ENSMUSP00000008812	ENSMUSG00000008668	Rps18	1.72781	3.871e-10	5.4199e-07	up	yes
ENSMUSP00000113012	ENSMUSG00000009248	Ascl2	2.11665	0.000322382	0.0498015	up	yes
ENSMUSP00000037239	ENSMUSG00000013418	B4galnt2	3.41266	7.43933e-05	0.0169563	up	yes
ENSMUSP00000084029	ENSMUSG00000014602	Kif1a	1.62409	0.000144766	0.0277597	up	yes
ENSMUSP00000017153	ENSMUSG00000017009	Sdc4	1.31438	2.29163e-05	0.00660587	up	yes
ENSMUSP00000101106	ENSMUSG00000019916	P4ha1	1.34683	6.52602e-06	0.00251374	up	yes
ENSMUSP00000020308	ENSMUSG00000020108	Ddit4	1.91553	4.03233e-13	9.61307e-10	up	yes
ENSMUSP00000101053	ENSMUSG00000020241	Col6a2	1.24273	0.000106557	0.0221527	up	yes
ENSMUSP00000020692	ENSMUSG00000020423	Btg2	1.92406	6.38913e-11	1.10504e-07	up	yes
ENSMUSP00000102315	ENSMUSG00000020599	Rgs9	3.15319	2.14233e-05	0.0062573	up	yes
ENSMUSP00000007317	ENSMUSG00000020911	Krt19	2.21521	7.24321e-07	0.000404373	up	yes
ENSMUSP00000021674	ENSMUSG00000021250	Fos	2.32318	3.59623e-12	7.73699e-09	up	yes
ENSMUSP00000022212	ENSMUSG00000021701	Plk2	1.58951	5.71987e-08	4.7598e-05	up	yes
ENSMUSP00000022378	ENSMUSG00000021831	Ero1l	1.76093	3.06333e-12	6.75525e-09	up	yes
ENSMUSP00000022867	ENSMUSG00000022257	Laptm4b	2.13546	6.24061e-08	5.1446e-05	up	yes
ENSMUSP00000118471	ENSMUSG00000022893	Adamts1	1.51162	6.17197e-05	0.0145566	up	yes
ENSMUSP00000023803	ENSMUSG00000023043	Krt18	2.0544	1.74757e-05	0.0053155	up	yes
ENSMUSP00000112411	ENSMUSG00000023067	Cdkn1a	1.1339	0.000239644	0.0404179	up	yes
ENSMUSP00000134600	ENSMUSG00000024300	Myo1f	5.49831	2.43505e-08	2.26095e-05	up	yes
ENSMUSP00000025409	ENSMUSG00000024529	Lox	1.70051	2.18129e-08	2.07781e-05	up	yes
ENSMUSP00000027288	ENSMUSG00000026114	Cnga3	2.30109	0.000325026	0.0499476	up	yes
ENSMUSP00000027941	ENSMUSG00000026628	Atf3	2.43066	3.23679e-08	2.94341e-05	up	yes
ENSMUSP00000123532	ENSMUSG00000026837	Col5a1	1.05873	8.029e-05	0.0181131	up	yes
ENSMUSP00000028471	ENSMUSG00000027077	Smtnl1	2.82202	0.000142611	0.0275262	up	yes
ENSMUSP00000113897	ENSMUSG00000029022	Miip	4.5568	1.44952e-08	1.46965e-05	up	yes
ENSMUSP00000032203	ENSMUSG00000030111	A2m	1.41447	8.99382e-05	0.0198332	up	yes
ENSMUSP00000125544	ENSMUSG00000030589	Rasgrp4	2.52391	2.45102e-05	0.00686935	up	yes
ENSMUSP00000033054	ENSMUSG00000030790	Adm	2.45849	2.72535e-09	3.16313e-06	up	yes
ENSMUSP00000034774	ENSMUSG00000032243	Itga11	2.41258	4.01236e-05	0.0103184	up	yes
ENSMUSP00000035065	ENSMUSG00000032487	Ptgs2	1.33106	6.7432e-06	0.00256381	up	yes
ENSMUSP00000035155	ENSMUSG00000032549	Rab6b	2.03772	0.000117244	0.0235578	up	yes
ENSMUSP00000109308	ENSMUSG00000033257	Ttll4	2.55636	4.46174e-08	3.93561e-05	up	yes
ENSMUSP00000118238	ENSMUSG00000034748	Sirt6	3.57507	1.00844e-07	7.73502e-05	up	yes
ENSMUSP00000042057	ENSMUSG00000035498	Cdcp1	2.5067	5.2096e-06	0.00214733	up	yes
ENSMUSP00000076728	ENSMUSG00000037411	Serpine1	1.21759	2.81254e-05	0.00764693	up	yes
ENSMUSP00000103307	ENSMUSG00000038756	Ttll6	3.47577	3.72889e-06	0.00162029	up	yes
ENSMUSP00000105948	ENSMUSG00000042851	Zc3h6	1.88138	0.000233285	0.0397251	up	yes
ENSMUSP00000091330	ENSMUSG00000046186	Cd109	1.41393	0.000306622	0.0477854	up	yes
ENSMUSP00000023952	ENSMUSG00000049382	Krt8	2.13956	8.01394e-06	0.00295772	up	yes
ENSMUSP00000067388	ENSMUSG00000049676	Catsperg1	4.86689	1.17928e-05	0.0039059	up	yes
ENSMUSP00000055493	ENSMUSG00000052271	Bhlha15	2.25141	3.97141e-05	0.0102463	up	yes
ENSMUSP00000054270	ENSMUSG00000052684	Jun	2.75577	0	0	up	yes
ENSMUSP00000067013	ENSMUSG00000054364	Rhob	1.36843	1.96843e-05	0.00586592	up	yes
ENSMUSP00000079780	ENSMUSG00000054648	Zfp869	2.47879	1.69547e-06	0.000843529	up	yes
ENSMUSP00000079613	ENSMUSG00000061048	Cdh3	1.34189	0.000190837	0.034924	up	yes
ENSMUSP00000088729	ENSMUSG00000069045	Ddx3y	2.30608	7.82799e-05	0.0177504	up	yes
ENSMUSP00000092054	ENSMUSG00000070583	Fv1	4.3481	0.000133002	0.0260707	up	yes
ENSMUSP00000092901	ENSMUSG00000071076	Jund	1.29277	4.66511e-05	0.0115562	up	yes
ENSMUSP00000041008	ENSMUSG00000073421	H2-Ab1	2.96763	3.53986e-06	0.00154576	up	yes
ENSMUSP00000136179	ENSMUSG00000095562	Gm21887	1.7355	0.000249041	0.0416838	up	yes
ENSMUSP00000137622	ENSMUSG00000096768	Erdr1	2.1113	1.10083e-06	0.000571187	up	yes
ENSMUSP00000000984	ENSMUSG00000000958	Slc7a7	-1.81323	0.000210838	0.0370254	down	yes
ENSMUSP00000005234	ENSMUSG00000005103	Wdr1	-1.2283	4.80892e-05	0.0118157	down	yes
ENSMUSP00000005279	ENSMUSG00000005148	Klf5	-1.64991	9.28401e-08	7.31182e-05	down	yes
ENSMUSP00000006046	ENSMUSG00000005892	Trh	-2.82486	2.22045e-16	7.25411e-13	down	yes
ENSMUSP00000133646	ENSMUSG00000015468	Notch4	-1.72346	1.12001e-05	0.00381445	down	yes
ENSMUSP00000106021	ENSMUSG00000016756	Cmah	-1.64235	9.64896e-06	0.00337744	down	yes
ENSMUSP00000020106	ENSMUSG00000019947	Arid5b	-1.41214	1.01079e-05	0.00349648	down	yes
ENSMUSP00000020118	ENSMUSG00000019960	Dusp6	-1.20115	0.000166719	0.0314555	down	yes
ENSMUSP00000090907	ENSMUSG00000020297	Nsg2	-2.76845	4.51093e-05	0.0112401	down	yes
ENSMUSP00000093473	ENSMUSG00000021395	Spin1	-1.19165	0.000271948	0.0440956	down	yes
ENSMUSP00000129206	ENSMUSG00000021953	Tdh	-2.25964	6.06596e-09	6.60576e-06	down	yes
ENSMUSP00000022589	ENSMUSG00000022012	Enox1	-2.45736	5.02457e-08	4.30298e-05	down	yes
ENSMUSP00000130138	ENSMUSG00000022014	Epsti1	-3.90506	0.000116283	0.0234181	down	yes
ENSMUSP00000022709	ENSMUSG00000022114	Spry2	-1.44567	1.32443e-05	0.00429504	down	yes
ENSMUSP00000056703	ENSMUSG00000022587	Ly6e	-1.51155	2.3743e-06	0.00109079	down	yes
ENSMUSP00000023330	ENSMUSG00000022652	Morc1	-1.63781	8.37261e-06	0.00306445	down	yes
ENSMUSP00000097833	ENSMUSG00000023169	Slc38a1	-1.21333	8.96948e-05	0.0198291	down	yes
ENSMUSP00000024860	ENSMUSG00000024065	Ehd3	-2.26993	2.07599e-05	0.00614494	down	yes
ENSMUSP00000080866	ENSMUSG00000024313	Mep1b	-3.93996	1.08106e-09	1.42326e-06	down	yes
ENSMUSP00000025234	ENSMUSG00000024376	Epb4.1l4a	-1.54324	2.50078e-05	0.00695863	down	yes
ENSMUSP00000025295	ENSMUSG00000024427	Spry4	-3.1193	0	0	down	yes
ENSMUSP00000056967	ENSMUSG00000024565	Sall3	-2.6866	4.17075e-06	0.00178589	down	yes
ENSMUSP00000126249	ENSMUSG00000024642	Tle4	-1.57254	1.59204e-06	0.000797901	down	yes
ENSMUSP00000026036	ENSMUSG00000025056	Nr0b1	-2.0709	8.19191e-11	1.36338e-07	down	yes
ENSMUSP00000078429	ENSMUSG00000026202	Tuba4a	-1.22403	5.62309e-05	0.0134055	down	yes
ENSMUSP00000027451	ENSMUSG00000026235	Epha4	-1.86241	6.97157e-06	0.00263926	down	yes
ENSMUSP00000027629	ENSMUSG00000026380	Tfcp2l1	-1.34546	1.75037e-06	0.00086255	down	yes
ENSMUSP00000129071	ENSMUSG00000026398	Nr5a2	-1.68437	3.27853e-05	0.00870519	down	yes
ENSMUSP00000083155	ENSMUSG00000026564	Dusp27	-4.00309	3.39728e-13	8.56193e-10	down	yes
ENSMUSP00000029078	ENSMUSG00000027562	Car2	-2.19251	4.99712e-05	0.0121429	down	yes
ENSMUSP00000112917	ENSMUSG00000027580	Helz2	-1.93529	2.14033e-06	0.0010124	down	yes
ENSMUSP00000113455	ENSMUSG00000029311	Hsd17b11	-1.2739	0.000322978	0.0498064	down	yes
ENSMUSP00000108752	ENSMUSG00000029405	G3bp2	-1.27464	1.00939e-06	0.000533152	down	yes
ENSMUSP00000031984	ENSMUSG00000029920	Smarcad1	-1.40189	1.5402e-05	0.00483479	down	yes
ENSMUSP00000032185	ENSMUSG00000030096	Slc6a6	-1.13646	7.02929e-05	0.0161049	down	yes
ENSMUSP00000032198	ENSMUSG00000030107	Usp18	-1.60229	6.8547e-05	0.0157458	down	yes
ENSMUSP00000034090	ENSMUSG00000031665	Sall1	-1.86571	8.18492e-10	1.11073e-06	down	yes
ENSMUSP00000122053	ENSMUSG00000032690	Oas2	-2.12365	4.864e-07	0.000291866	down	yes
ENSMUSP00000129677	ENSMUSG00000032849	Abcc4	-1.3806	9.03322e-05	0.0198704	down	yes
ENSMUSP00000041908	ENSMUSG00000032999	Nlrp4f	-2.46909	5.39685e-09	6.02589e-06	down	yes
ENSMUSP00000045925	ENSMUSG00000034391	Fbxo15	-1.41241	3.61262e-05	0.00942786	down	yes
ENSMUSP00000084041	ENSMUSG00000034462	Pkd2	-1.71618	1.87663e-05	0.00563039	down	yes
ENSMUSP00000048508	ENSMUSG00000034486	Gbx2	-3.29745	1.54829e-06	0.000784892	down	yes
ENSMUSP00000000193	ENSMUSG00000035385	Ccl2	-1.39252	5.14774e-05	0.0124745	down	yes
ENSMUSP00000121337	ENSMUSG00000037492	Zmat4	-2.79888	1.16614e-05	0.0039059	down	yes
ENSMUSP00000047251	ENSMUSG00000038214	Bend3	-1.50885	1.76099e-05	0.00533183	down	yes
ENSMUSP00000047123	ENSMUSG00000038279	Nop2	-1.06258	0.000301586	0.047335	down	yes
ENSMUSP00000059637	ENSMUSG00000039193	Nlrc4	-3.82155	4.29163e-06	0.0017941	down	yes
ENSMUSP00000035261	ENSMUSG00000039224	D1Pas1	-1.82629	3.00044e-05	0.00809367	down	yes
ENSMUSP00000047402	ENSMUSG00000040694	Apobec2	-3.04475	1.57416e-06	0.000793448	down	yes
ENSMUSP00000045156	ENSMUSG00000040721	Zfhx2	-2.77053	0.000231579	0.0395874	down	yes
ENSMUSP00000035754	ENSMUSG00000041703	Zic5	-1.3094	0.000199964	0.0360333	down	yes
ENSMUSP00000107771	ENSMUSG00000041827	Oasl1	-2.65695	7.85121e-06	0.00290983	down	yes
ENSMUSP00000091288	ENSMUSG00000041991	Hrnr	-3.2081	2.01656e-06	0.000972002	down	yes
ENSMUSP00000136862	ENSMUSG00000046572	Zfp518b	-2.39915	3.51043e-10	4.99433e-07	down	yes
ENSMUSP00000094870	ENSMUSG00000046879	Irgm1	-1.94794	2.87604e-06	0.00129434	down	yes
ENSMUSP00000051638	ENSMUSG00000048826	Dact2	-1.6579	2.1189e-05	0.00623012	down	yes
ENSMUSP00000054084	ENSMUSG00000050244	Heatr1	-1.0416	0.000265314	0.0435459	down	yes
ENSMUSP00000080765	ENSMUSG00000051176	Zfp42	-2.46135	2.22045e-16	7.25411e-13	down	yes
ENSMUSP00000068932	ENSMUSG00000052117	D630039A03Rik	-3.39748	7.24134e-06	0.00269512	down	yes
ENSMUSP00000079198	ENSMUSG00000052776	Oas1a	-2.12813	9.48105e-08	7.34888e-05	down	yes
ENSMUSP00000118506	ENSMUSG00000054272	Zscan4c	-3.01419	2.1296e-09	2.57326e-06	down	yes
ENSMUSP00000139292	ENSMUSG00000055675	Kbtbd11	-2.7007	7.9871e-08	6.40478e-05	down	yes
ENSMUSP00000123998	ENSMUSG00000056758	Hmga2	-1.81286	1.23751e-05	0.00404291	down	yes
ENSMUSP00000075513	ENSMUSG00000059040	Gm5506	-2.10636	2.22045e-16	7.25411e-13	down	yes
ENSMUSP00000075283	ENSMUSG00000061524	Zic2	-1.50274	6.37023e-05	0.0149047	down	yes
ENSMUSP00000075599	ENSMUSG00000062488	I830012O16Rik	-2.72788	0.000107939	0.0222975	down	yes
ENSMUSP00000137310	ENSMUSG00000066878	Gm10184	-2.19774	1.10492e-09	1.43327e-06	down	yes
ENSMUSP00000084541	ENSMUSG00000067261	Foxd3	-2.0839	0.000208989	0.0369365	down	yes
ENSMUSP00000085580	ENSMUSG00000067702	Tuba3a	-1.91236	8.44364e-06	0.00307767	down	yes
ENSMUSP00000086511	ENSMUSG00000068079	Tcf15	-2.5012	2.4079e-08	2.25954e-05	down	yes
ENSMUSP00000125181	ENSMUSG00000068245	Phf11d	-2.49654	7.10741e-06	0.00267919	down	yes
ENSMUSP00000137080	ENSMUSG00000069083	Gm10259	-1.70669	9.73823e-05	0.0209024	down	yes
ENSMUSP00000126892	ENSMUSG00000069117	Gm10260	-5.84532	0	0	down	yes
ENSMUSP00000089014	ENSMUSG00000070828	Zscan4f	-4.0276	8.49978e-06	0.00308539	down	yes
ENSMUSP00000093968	ENSMUSG00000071652	Ints5	-1.49108	4.67707e-05	0.0115562	down	yes
ENSMUSP00000110183	ENSMUSG00000072419	Dppa2	-1.57267	6.20164e-06	0.00243126	down	yes
ENSMUSP00000096263	ENSMUSG00000074272	Ceacam1	-2.88077	4.09191e-05	0.0104924	down	yes
ENSMUSP00000099889	ENSMUSG00000074896	Ifit3	-1.96282	5.53595e-05	0.0132335	down	yes
ENSMUSP00000098728	ENSMUSG00000079029	Gm5662	-3.61293	4.48926e-05	0.0112178	down	yes
ENSMUSP00000105780	ENSMUSG00000079034	Gm8300	-3.10022	3.50744e-05	0.00920787	down	yes
ENSMUSP00000092446	ENSMUSG00000090714	Zscan4d	-2.89768	9.28853e-05	0.0202803	down	yes
ENSMUSP00000126384	ENSMUSG00000090852	Tnfrsf22	-1.86762	0.000221273	0.0383929	down	yes
ENSMUSP00000131605	ENSMUSG00000091101	Gm4302	-3.51544	0.000211727	0.0370556	down	yes
ENSMUSP00000132971	ENSMUSG00000091490	Triml2	-1.60409	2.30749e-05	0.00662993	down	yes
ENSMUSP00000135960	ENSMUSG00000094472	Gm21897	-1.51122	2.11723e-06	0.0010095	down	yes
ENSMUSP00000126626	ENSMUSG00000094856	Gm21962	-1.6596	3.02798e-05	0.00814304	down	yes
ENSMUSP00000127301	ENSMUSG00000095339	Zscan4b	-3.11288	8.69511e-07	0.00047104	down	yes
ENSMUSP00000126351	ENSMUSG00000095724	Gm21319	-4.44292	0.000172708	0.0323444	down	yes
ENSMUSP00000125906	ENSMUSG00000095936	Zscan4e	-3.50415	6.59268e-06	0.00251868	down	yes
ENSMUSP00000138007	ENSMUSG00000097878	Gm8764	-2.48324	6.75965e-05	0.015568	down	yes
