# Supplementary material for: Sirt6 regulates efficiency of mouse somatic reprogramming and maintenance of pluripotency
Source: Stem Cell Res Ther. 2019 Jan 10;10:9. doi: 10.1186/s13287-018-1109-5 (PMC6329104; doi:10.1186/s13287-018-1109-5)
Supplement: Supplementary file 6 — Table S2. Gene ontology analysis from downregulated gene sets in Sirt6-null iPS-like cells. (XLSX 41 kb) [file 13287_2018_1109_MOESM6_ESM.xlsx]

## Sheet: Sheet1
Category	Term	Count	%	PValue	Genes	List Total	Pop Hits	Pop Total	Fold Enrichment	Bonferroni	Benjamini	FDR	logPValue
GOTERM_BP_DIRECT	GO:0006351~transcription, DNA-templated	24	27.907	1.26e-06	KLF5, BEND3, ZFP518B, ZSCAN4F, HELZ2, ARID5B, TFCP2L1, ZFP42, ZSCAN4B, TLE4, ZSCAN4D, ZSCAN4C, HMGA2, NR0B1, DPPA2, ZIC2, SALL3, SALL1, NOTCH4, GBX2, PHF11D, NR5A2, TCF15, FOXD3	76	1885	18082	3.02923	0.000773	0.000773	0.00186383	5.89963
GOTERM_BP_DIRECT	GO:0030325~adrenal gland development	5	5.81395	4.46e-06	LY6E, SALL1, ARID5B, HMGA2, NR0B1	76	27	18082	44.0595	0.00273691	0.00136939	0.00660374	5.35067
GOTERM_BP_DIRECT	GO:0006355~regulation of transcription, DNA-templated	24	27.907	3.04e-05	KLF5, BEND3, ZFP518B, ZSCAN4F, HELZ2, ARID5B, TFCP2L1, ZFP42, TLE4, ZSCAN4D, ZSCAN4C, HMGA2, NR0B1, DPPA2, ZIC2, SALL3, SALL1, NOTCH4, GBX2, PHF11D, ZFHX2, NR5A2, TCF15, FOXD3	76	2279	18082	2.50553	0.0185328	0.00621615	0.0450657	4.51713
GOTERM_BP_DIRECT	GO:0010833~telomere maintenance via telomere lengthening	3	3.48837	0.000468	ZSCAN4F, ZSCAN4D, ZSCAN4C	76	8	18082	89.2204	0.250014	0.0693994	0.690851	3.32975
GOTERM_BP_DIRECT	GO:0007275~multicellular organism development	13	15.1163	0.00101912	SPIN1, HRNR, MORC1, SPRY4, ZIC2, EPHA4, SPRY2, DACT2, NOTCH4, D1PAS1, ZIC5, TCF15, FOXD3	76	1029	18082	3.00581	0.465851	0.11787	1.49967	2.99177
GOTERM_BP_DIRECT	GO:0009615~response to virus	4	4.65116	0.0051335	IFIT3, OASL1, OAS1A, OAS2	76	84	18082	11.3296	0.957796	0.409945	7.34341	2.28959
GOTERM_BP_DIRECT	GO:0000122~negative regulation of transcription from RNA polymerase II promoter	9	10.4651	0.0105015	KLF5, BEND3, SALL1, ARID5B, TFCP2L1, TLE4, HMGA2, NR0B1, FOXD3	76	729	18082	2.9373	0.998485	0.604463	14.4823	1.97875
GOTERM_BP_DIRECT	GO:0009966~regulation of signal transduction	3	3.48837	0.0119587	SPRY2, NLRC4, SPRY4	76	40	18082	17.8441	0.999388	0.603415	16.3296	1.92232
GOTERM_BP_DIRECT	GO:0033144~negative regulation of intracellular steroid hormone receptor signaling pathway	2	2.32558	0.0164895	HMGA2, NR0B1	76	4	18082	118.961	0.999964	0.678956	21.8389	1.78279
GOTERM_BP_DIRECT	GO:0001822~kidney development	4	4.65116	0.0168362	SALL1, ARID5B, PKD2, CAR2	76	130	18082	7.32065	0.999971	0.648042	22.2462	1.77375
