# Supplementary material for: Sirt6 regulates efficiency of mouse somatic reprogramming and maintenance of pluripotency
Source: Stem Cell Res Ther. 2019 Jan 10;10:9. doi: 10.1186/s13287-018-1109-5 (PMC6329104; doi:10.1186/s13287-018-1109-5)
Supplement: Supplementary file 7 — Table S3. Differential expression genes in Sirt6-null MEFs relative to wild-type controls. (XLSX 97 kb) [file 13287_2018_1109_MOESM7_ESM.xlsx]

## Sheet: Sheet1
Probeset ID	Gene Title	Gene Symbol	Ratio(SIRT6-- vs. SIRT6++)	Fold-Change(SIRT6-- vs. SIRT6++)	ID	KO_Signal	WT_Signal
1457666_s_at	interferon activated gene 202B	Ifi202b	52.1605	52.1605	1457666_s_at	728.9	1
1457769_at	histocompatibility 60a	H60a	46.1984	46.1984	1457769_at	905.7	2.3
1421551_s_at	interferon activated gene 202B	Ifi202b	28.6852	28.6852	1421551_s_at	552.9	2.8
1424967_x_at	troponin T2, cardiac	Tnnt2	17.5305	17.5305	1424967_x_at	1711.1	122.7
1418726_a_at	troponin T2, cardiac	Tnnt2	16.2899	16.2899	1418726_a_at	2028.7	143.3
1418511_at	dermatopontin	Dpt	12.5697	12.5697	1418511_at	1924.7	152.2
1424890_at	basonuclin 1	Bnc1	11.4494	11.4494	1424890_at	649.5	61.7
1443621_at	XIAP associated factor 1	Xaf1	10.4789	10.4789	1443621_at	331.6	13.7
1418547_at	tissue factor pathway inhibitor 2	Tfpi2	8.66476	8.66476	1418547_at	3099.4	387.4
1436698_x_at	transmembrane protein 204	Tmem204	8.30374	8.30374	1436698_x_at	574.3	77.9
1450988_at	leucine rich repeat containing G protein coupled receptor 5	Lgr5	7.77303	7.77303	1450988_at	3446.4	422.9
1448754_at	retinol binding protein 1, cellular	Rbp1	7.76711	7.76711	1448754_at	2539.8	293.6
1423477_at	similar to Zic protein /// zinc finger protein of the cerebellum 1	LOC100044533 /// Zic1	7.15943	7.15943	1423477_at	992.2	123.5
1426215_at	dopa decarboxylase	Ddc	6.93895	6.93895	1426215_at	345.1	48.5
1439627_at	zinc finger protein of the cerebellum 1	Zic1	6.30123	6.30123	1439627_at	121.3	28.7
AFFX-18SRNAMur/X00686_3_at	---	---	6.13954	6.13954	AFFX-18SRNAMur/X00686_3_at	15445.2	2153.1
1420746_at	prolactin family 3, subfamily a, member 1	Prl3a1	6.10879	6.10879	1420746_at	915.6	151.7
1448696_at	hephaestin	Heph	5.99516	5.99516	1448696_at	535.2	92.8
1440145_at	H60b mRNA for histocompatibility-60b	H60a	5.96336	5.96336	1440145_at	256.9	11.7
1453214_at	leucine rich repeat containing 15	Lrrc15	5.91531	5.91531	1453214_at	1873	367.1
AFFX-18SRNAMur/X00686_M_at	---	---	5.8921	5.8921	AFFX-18SRNAMur/X00686_M_at	22946.2	3661.5
1437422_at	sema domain, seven thrombospondin repeats (type 1 and type 1-like), transmembran	Sema5a	5.88387	5.88387	1437422_at	572.5	87.2
1424010_at	microfibrillar-associated protein 4	Mfap4	5.69157	5.69157	1424010_at	1402.2	158.8
1419477_at	C-type lectin domain family 2, member d	Clec2d	5.497	5.497	1419477_at	460.6	223.9
1443777_at	---	---	5.26617	5.26617	1443777_at	156.8	38.1
1447915_x_at	transmembrane protein 204	Tmem204	5.13905	5.13905	1447915_x_at	144.7	48.5
1451045_at	synaptotagmin XIII	Syt13	4.94472	4.94472	1451045_at	262.6	48.9
1437989_at	phosphodiesterase 8B	Pde8b	4.68805	4.68805	1437989_at	500	142.4
1436055_at	leucine rich repeat containing 15	Lrrc15	4.66127	4.66127	1436055_at	1713.7	329.9
1449473_s_at	CD40 antigen	Cd40	4.54783	4.54783	1449473_s_at	250	54.1
1439221_s_at	CD40 antigen	Cd40	4.54449	4.54449	1439221_s_at	309.8	53.4
1460415_a_at	CD40 antigen	Cd40	4.53797	4.53797	1460415_a_at	407.9	97.2
1442019_at	---	---	4.37942	4.37942	1442019_at	157	21.2
1452823_at	glutathione S-transferase kappa 1	Gstk1	4.37201	4.37201	1452823_at	468.7	136.8
1435477_s_at	Fc receptor, IgG, low affinity IIb	Fcgr2b	4.36521	4.36521	1435477_s_at	97.5	17.5
1435741_at	phosphodiesterase 8B	Pde8b	4.35278	4.35278	1435741_at	523	131.7
1460259_s_at	chloride channel calcium activated 1 /// chloride channel calcium activated 2	Clca1 /// Clca2	4.29605	4.29605	1460259_s_at	3168.8	753.4
1417853_at	chloride channel calcium activated 1	Clca1	4.26425	4.26425	1417853_at	430.6	97.2
1451567_a_at	interferon activated gene 203	Ifi203	4.26425	4.26425	1451567_a_at	69.5	11.3
1437451_at	RIKEN cDNA 1110006O17 gene	1110006O17Rik	4.25122	4.25122	1437451_at	3348	760.3
1438210_at	G protein-coupled receptor 149	Gpr149	4.23839	4.23839	1438210_at	620.3	75.9
1433434_at	expressed sequence AW551984	AW551984	4.15654	4.15654	1433434_at	314.7	74.3
1437871_at	similar to phosphoglucomutase 5 /// phosphoglucomutase 5	LOC100046963 /// Pgm5	4.13504	4.13504	1437871_at	310.1	58
1449347_a_at	hypothetical protein LOC100044048 /// hypothetical protein LOC100044049 /// X-li	LOC100044048 /// LOC100044049 /// Xlr4a /// Xlr4b /// Xlr4c /// Xlr4e	4.11861	4.11861	1449347_a_at	227.7	65.7
1456858_at	G protein-coupled receptor 149	Gpr149	4.07808	4.07808	1456858_at	918.1	228.4
1422473_at	phosphodiesterase 4B, cAMP specific	Pde4b	3.98011	3.98011	1422473_at	326.2	133.2
1434470_at	synaptotagmin XIII	Syt13	3.95077	3.95077	1434470_at	1620.1	366.8
1417852_x_at	chloride channel calcium activated 1	Clca1	3.95012	3.95012	1417852_x_at	3131.6	686.8
1430886_at	RIKEN cDNA 1700112E06 gene	1700112E06Rik	3.9407	3.9407	1430886_at	77.7	2.4
1449368_at	decorin	Dcn	3.90063	3.90063	1449368_at	2451.3	524.8
1421073_a_at	prostaglandin E receptor 4 (subtype EP4)	Ptger4	3.88735	3.88735	1421073_a_at	172.6	84.6
1434621_at	transmembrane protein 204	Tmem204	3.85799	3.85799	1434621_at	382.8	72.6
1452257_at	3-hydroxybutyrate dehydrogenase, type 1	Bdh1	3.82588	3.82588	1452257_at	532.7	127.5
1452352_at	cytotoxic T lymphocyte-associated protein 2 beta	Ctla2b	3.76863	3.76863	1452352_at	917.2	286.7
1453708_a_at	glutathione S-transferase omega 2	Gsto2	3.70835	3.70835	1453708_a_at	228.1	87.9
1450839_at	DNA segment, human D4S114	D0H4S114	3.70399	3.70399	1450839_at	2794.2	649.2
1449957_at	protein tyrosine phosphatase, receptor type, V	Ptprv	3.69541	3.69541	1449957_at	856.4	243.7
1457270_at	growth arrest specific 7	Gas7	3.69348	3.69348	1457270_at	454.3	175.6
1451335_at	placenta-specific 8	Plac8	3.67858	3.67858	1451335_at	3637.9	1258.4
AFFX-18SRNAMur/X00686_5_at	---	---	3.6706	3.6706	AFFX-18SRNAMur/X00686_5_at	24025.8	7341
1419534_at	oxidized low density lipoprotein (lectin-like) receptor 1	Olr1	3.66686	3.66686	1419534_at	321.2	103.1
1440559_at	high mobility group AT-hook 2, pseudogene 1	Hmga2-ps1	3.66384	3.66384	1440559_at	416.7	51.8
1424352_at	cytochrome P450, family 4, subfamily a, polypeptide 12a	Cyp4a12a	3.61369	3.61369	1424352_at	264.1	56.2
1437536_at	fukutin related protein	Fkrp	3.61369	3.61369	1437536_at	237.8	4.6
1438946_at	platelet derived growth factor receptor, alpha polypeptide	Pdgfra	3.59663	3.59663	1438946_at	281.6	111.7
1436367_at	---	---	3.59042	3.59042	1436367_at	384.8	165.5
1416811_s_at	cytotoxic T lymphocyte-associated protein 2 alpha /// cytotoxic T lymphocyte-ass	Ctla2a /// Ctla2b	3.58923	3.58923	1416811_s_at	3719.3	958.5
1437403_at	sterile alpha motif domain containing 5	Samd5	3.56828	3.56828	1437403_at	646.4	122.5
1434530_at	odd Oz/ten-m homolog 4 (Drosophila)	Odz4	3.56704	3.56704	1434530_at	493.1	133.8
1418990_at	membrane-spanning 4-domains, subfamily A, member 4D	Ms4a4d	3.55298	3.55298	1418990_at	694	225.9
1429359_s_at	RNA binding protein gene with multiple splicing	Rbpms	3.55087	3.55087	1429359_s_at	654.3	215.3
1439015_at	glial cell line derived neurotrophic factor family receptor alpha 1	Gfra1	3.55004	3.55004	1439015_at	625.9	170.9
1455993_at	odd Oz/ten-m homolog 4 (Drosophila)	Odz4	3.53619	3.53619	1455993_at	296.8	69
1445247_at	RIKEN cDNA C530044C16 gene	C530044C16Rik	3.51336	3.51336	1445247_at	81	19
1422474_at	phosphodiesterase 4B, cAMP specific	Pde4b	3.48276	3.48276	1422474_at	536.4	215.4
1422135_at	similar to zinc finger protein 146 /// zinc finger protein 146	LOC677248 /// Zfp146	3.47675	3.47675	1422135_at	331.8	119.2
1458396_at	purinergic receptor P2X, ligand-gated ion channel, 3	P2rx3	3.46556	3.46556	1458396_at	89.5	9
1451888_a_at	odd Oz/ten-m homolog 4 (Drosophila)	Odz4	3.45968	3.45968	1451888_a_at	358.5	92.6
1449494_at	similar to RAB3C, member RAS oncogene family /// RAB3C, member RAS oncogene fami	LOC100044883 /// Rab3c	3.45424	3.45424	1449494_at	72.9	32.6
1416783_at	tachykinin 1	Tac1	3.44965	3.44965	1416783_at	207.4	28.4
1421917_at	platelet derived growth factor receptor, alpha polypeptide	Pdgfra	3.42692	3.42692	1421917_at	2487.8	863
1456887_at	chemokine-like receptor 1	Cmklr1	3.42172	3.42172	1456887_at	418.9	111.4
1434776_at	sema domain, seven thrombospondin repeats (type 1 and type 1-like), transmembran	Sema5a	3.42169	3.42169	1434776_at	298.1	96
1448471_a_at	cytotoxic T lymphocyte-associated protein 2 alpha	Ctla2a	3.4107	3.4107	1448471_a_at	4094.4	1126.6
1427257_at	versican	Vcan	3.40793	3.40793	1427257_at	1991.5	610.1
1447946_at	a disintegrin and metallopeptidase domain 23	Adam23	3.38373	3.38373	1447946_at	721.8	250.3
1427313_at	prostaglandin I receptor (IP)	Ptgir	3.36663	3.36663	1427313_at	154.8	40.7
1417789_at	chemokine (C-C motif) ligand 11	Ccl11	3.36199	3.36199	1417789_at	167.6	21.2
1423413_at	N-myc downstream regulated gene 1	Ndrg1	3.36059	3.36059	1423413_at	281.3	111.2
1421694_a_at	versican	Vcan	3.33496	3.33496	1421694_a_at	4232.4	1305.2
1426867_at	doublesex and mab-3 related transcription factor 2	Dmrt2	3.32846	3.32846	1426867_at	151.7	78.2
1428064_at	ArfGAP with RhoGAP domain, ankyrin repeat and PH domain 1	Arap1	3.30948	3.30948	1428064_at	1055.9	292
1417552_at	fibroblast activation protein	Fap	3.28344	3.28344	1417552_at	732.1	227.9
1436624_at	dynamin 3	Dnm3	3.2796	3.2796	1436624_at	177.5	101
1438936_s_at	angiogenin, ribonuclease, RNase A family, 5	Ang	3.26376	3.26376	1438936_s_at	2321.8	613.3
1458236_at	---	---	3.25935	3.25935	1458236_at	6209.8	2109.4
1432400_at	Eph receptor A1	Epha1	3.24639	3.24639	1432400_at	123.1	40.3
1438937_x_at	angiogenin, ribonuclease, RNase A family, 5	Ang	3.22908	3.22908	1438937_x_at	1192.8	406.8
1418156_at	potassium voltage-gated channel, Isk-related subfamily, gene 4	Kcne4	3.22666	3.22666	1418156_at	549.7	152.1
1416211_a_at	pleiotrophin	Ptn	3.21552	3.21552	1416211_a_at	3914.2	1088.4
1435618_at	paraneoplastic antigen MA2	Pnma2	3.21162	3.21162	1435618_at	88.7	35.1
1440910_at	expressed sequence C77370	C77370	3.17669	3.17669	1440910_at	141.1	56.1
1438540_at	collagen, type XXV, alpha 1	Col25a1	3.17557	3.17557	1438540_at	116.2	50.5
1423570_at	ATP-binding cassette, sub-family G (WHITE), member 1	Abcg1	3.17309	3.17309	1423570_at	345.9	146.5
1423424_at	zinc finger protein of the cerebellum 3	Zic3	3.16406	3.16406	1423424_at	100.1	26.9
1448289_at	collapsin response mediator protein 1	Crmp1	3.15741	3.15741	1448289_at	368.6	177.8
1427486_at	protein tyrosine phosphatase, receptor type, B	Ptprb	3.14965	3.14965	1427486_at	442.2	120.6
1432517_a_at	nicotinamide N-methyltransferase	Nnmt	3.14442	3.14442	1432517_a_at	2900	951.1
1428664_at	vasoactive intestinal polypeptide	Vip	3.13752	3.13752	1428664_at	418.6	179.1
1422668_at	serine (or cysteine) peptidase inhibitor, clade B, member 9b	Serpinb9b	3.1265	3.1265	1422668_at	2728.3	973
1452922_at	protein phosphatase 1, regulatory subunit 3D	Ppp1r3d	3.12584	3.12584	1452922_at	417.7	140.4
1419056_at	reticulon 2 (Z-band associated protein)	Rtn2	3.11161	3.11161	1419056_at	230.1	103.4
1439885_at	homeo box C5	Hoxc5	3.09484	3.09484	1439885_at	487.5	177.4
1417788_at	synuclein, gamma	Sncg	3.08833	3.08833	1417788_at	803.1	250.1
1425652_s_at	similar to RNA binding protein gene with multiple splicing /// RNA binding prote	LOC100044395 /// Rbpms	3.08551	3.08551	1425652_s_at	569.9	222.2
1448931_at	coagulation factor II (thrombin) receptor-like 1	F2rl1	3.07817	3.07817	1448931_at	532.7	282.1
1416326_at	cysteine-rich protein 1 (intestinal)	Crip1	3.07271	3.07271	1416326_at	4759.6	1431.9
1425396_a_at	lymphocyte protein tyrosine kinase	Lck	3.06179	3.06179	1425396_a_at	122.9	33.6
1438532_at	hemicentin 1	Hmcn1	3.03591	3.03591	1438532_at	736.1	314.2
1460291_at	cyclin-dependent kinase 6	Cdk6	3.03293	3.03293	1460291_at	179.1	52.2
1448326_a_at	cellular retinoic acid binding protein I	Crabp1	3.02924	3.02924	1448326_a_at	20368.5	6547.4
1434903_s_at	interleukin 1 receptor-like 2	Il1rl2	3.02874	3.02874	1434903_s_at	810.8	334
1456174_x_at	N-myc downstream regulated gene 1	Ndrg1	3.01939	3.01939	1456174_x_at	936.4	321.9
1436003_at	Vascular cell adhesion molecule 1, mRNA (cDNA clone MGC:36028 IMAGE:4196681)	Vcam1	2.99938	2.99938	1436003_at	308.9	83
1436736_x_at	DNA segment, human D4S114	D0H4S114	2.99408	2.99408	1436736_x_at	4141	1384.5
1421855_at	fibrinogen-like protein 2	Fgl2	2.99158	2.99158	1421855_at	122.5	50.9
1425457_a_at	growth factor receptor bound protein 10	Grb10	2.99057	2.99057	1425457_a_at	239.7	138.9
1427717_at	CD80 antigen	Cd80	2.98924	2.98924	1427717_at	345.1	71.7
1456498_at	ceramide kinase-like /// integrin alpha 4	Cerkl /// Itga4	2.98924	2.98924	1456498_at	115.8	35.3
1439758_at	amyotrophic lateral sclerosis 2 (juvenile) chromosome region, candidate 12 (huma	Als2cr12	2.98786	2.98786	1439758_at	247.7	92
1420357_s_at	hypothetical protein LOC100044094 /// hypothetical protein LOC100044314 /// X-li	LOC100044094 /// LOC100044314 /// Xlr3a /// Xlr3b /// Xlr3c	2.94879	2.94879	1420357_s_at	289.7	87.3
1451447_at	CUE domain containing 1	Cuedc1	2.94282	2.94282	1451447_at	324.2	132.2
1426880_at	enhancer trap locus 4	Etl4	2.92398	2.92398	1426880_at	1528.1	466.8
1418618_at	engrailed 1	En1	2.91853	2.91853	1418618_at	278.3	142.8
1415978_at	tubulin, beta 3	Tubb3	2.91311	2.91311	1415978_at	1151.5	411.2
1422870_at	homeo box C4	Hoxc4	2.90399	2.90399	1422870_at	583.4	185.6
1452899_at	RNA imprinted and accumulated in nucleus	Rian	2.90099	2.90099	1452899_at	6726.4	2201.7
1456301_at	homeo box C5	Hoxc5	2.88345	2.88345	1456301_at	82.2	4.4
1432432_a_at	similar to RAB3C, member RAS oncogene family /// RAB3C, member RAS oncogene fami	LOC100044883 /// Rab3c	2.87799	2.87799	1432432_a_at	57	7.1
1415832_at	angiotensin II receptor, type 2	Agtr2	2.87221	2.87221	1415832_at	405.9	143.2
1422024_at	Friend leukemia integration 1	Fli1	2.8711	2.8711	1422024_at	193.7	94.2
1419376_at	fin bud initiation factor homolog (zebrafish)	Fibin	2.86465	2.86465	1419376_at	746.6	283.8
1418603_at	arginine vasopressin receptor 1A	Avpr1a	2.84457	2.84457	1418603_at	898.6	343.5
1423327_at	ribosomal protein L39-like	Rpl39l	2.84444	2.84444	1423327_at	2720.2	969.2
1455425_at	expressed sequence BB001228	BB001228	2.84042	2.84042	1455425_at	53.9	44.4
1416072_at	CD34 antigen	Cd34	2.83539	2.83539	1416072_at	413.6	128.6
1435227_at	B-cell leukemia/lymphoma 11B	Bcl11b	2.83026	2.83026	1435227_at	560.7	215.2
1416710_at	ADP-ribosylation factor-like 13A /// transmembrane protein 35	Arl13a /// Tmem35	2.82454	2.82454	1416710_at	265.7	137.6
1421278_s_at	spectrin alpha 1	Spna1	2.81354	2.81354	1421278_s_at	61.5	35.3
1424208_at	prostaglandin E receptor 4 (subtype EP4)	Ptger4	2.8034	2.8034	1424208_at	1578.2	454.9
1435197_at	POU domain, class 3, transcription factor 3	Pou3f3	2.79639	2.79639	1435197_at	299	119
1425663_at	interleukin 1 receptor antagonist	Il1rn	2.79587	2.79587	1425663_at	640.7	342.3
1437932_a_at	claudin 1	Cldn1	2.79196	2.79196	1437932_a_at	70.1	60.3
1422917_at	Eph receptor A1	Epha1	2.78413	2.78413	1422917_at	191.6	72.4
1417022_at	solute carrier family 7 (cationic amino acid transporter, y+ system), member 3	Slc7a3	2.78214	2.78214	1417022_at	432.1	150.7
1416371_at	apolipoprotein D	Apod	2.77689	2.77689	1416371_at	295.9	122.1
1440926_at	FMS-like tyrosine kinase 1	Flt1	2.77209	2.77209	1440926_at	577.3	220.8
1443841_x_at	UDP-N-acteylglucosamine pyrophosphorylase 1-like 1	Uap1l1	2.75177	2.75177	1443841_x_at	82.7	35.6
1419568_at	mitogen-activated protein kinase 1	Mapk1	2.74343	2.74343	1419568_at	2209.4	833.6
1421011_at	hydroxysteroid (17-beta) dehydrogenase 11	Hsd17b11	2.74206	2.74206	1421011_at	204.5	86.1
1424456_at	poliovirus receptor-related 2	Pvrl2	2.73946	2.73946	1424456_at	1270.3	490.4
1440681_at	cholinergic receptor, nicotinic, alpha polypeptide 7	Chrna7	2.72805	2.72805	1440681_at	252.2	92.2
1416846_a_at	PDZ domain containing RING finger 3	Pdzrn3	2.72683	2.72683	1416846_a_at	4337.1	1550
1438658_a_at	sphingosine-1-phosphate receptor 3	S1pr3	2.72244	2.72244	1438658_a_at	6248.6	2219.1
1455735_at	adaptor-related protein complex AP-1, sigma 3	Ap1s3	2.71894	2.71894	1455735_at	76.8	50.3
1420760_s_at	N-myc downstream regulated gene 1	Ndrg1	2.71649	2.71649	1420760_s_at	785	386.5
1447788_s_at	TSPY-like 3	Tspyl3	2.71649	2.71649	1447788_s_at	485.5	197.4
1416713_at	tubulin polymerization-promoting protein family member 3	Tppp3	2.71634	2.71634	1416713_at	642.6	238.8
1419300_at	FMS-like tyrosine kinase 1	Flt1	2.71338	2.71338	1419300_at	554.4	255.4
1448162_at	vascular cell adhesion molecule 1	Vcam1	2.69768	2.69768	1448162_at	4853.2	1893.9
1421006_at	collagen, type IV, alpha 6	Col4a6	2.69651	2.69651	1421006_at	137.9	58.3
1435955_at	sialic acid binding Ig-like lectin G	Siglecg	2.69151	2.69151	1435955_at	1427.7	377.1
1448468_a_at	potassium voltage-gated channel, shaker-related subfamily, beta member 1	Kcnab1	2.68804	2.68804	1448468_a_at	2261.3	841.2
1450717_at	angiogenin, ribonuclease, RNase A family, 5	Ang	2.68678	2.68678	1450717_at	290.5	92.3
1433804_at	Janus kinase 1	Jak1	2.68668	2.68668	1433804_at	692	254.9
1456392_at	neuronal growth regulator 1	Negr1	2.68472	2.68472	1456392_at	161.8	51.3
1450760_a_at	inhibitor of growth family, member 3	Ing3	2.66494	2.66494	1450760_a_at	187.5	64.5
1452695_at	endoplasmic reticulum protein 27	Erp27	2.66486	2.66486	1452695_at	103.2	67.9
1456442_at	RAB3A interacting protein (rabin3)-like 1	Rab3il1	2.66486	2.66486	1456442_at	64.7	26.2
1452320_at	low density lipoprotein receptor-related protein 2	Lrp2	2.66286	2.66286	1452320_at	129.5	58.7
1437173_at	sphingosine-1-phosphate receptor 3	S1pr3	2.65559	2.65559	1437173_at	1448.6	538.7
1459679_s_at	myosin IB	Myo1b	2.64799	2.64799	1459679_s_at	555.8	197
1456874_at	fibronectin leucine rich transmembrane protein 2	Flrt2	2.64463	2.64463	1456874_at	2068	842.7
1417061_at	solute carrier family 40 (iron-regulated transporter), member 1	Slc40a1	2.64337	2.64337	1417061_at	229.7	125.3
1418826_at	membrane-spanning 4-domains, subfamily A, member 6B	Ms4a6b	2.63466	2.63466	1418826_at	165.8	70.1
1427679_at	large tumor suppressor	Lats1	2.62787	2.62787	1427679_at	136.7	45.9
1421214_at	cytidine monophospho-N-acetylneuraminic acid hydroxylase	Cmah	2.62325	2.62325	1421214_at	58.2	21.4
1419332_at	EGF-like-domain, multiple 6	Egfl6	2.62324	2.62324	1419332_at	99.5	33.6
1417355_at	paternally expressed 3	Peg3	2.61853	2.61853	1417355_at	1772.9	707.6
1449078_at	ST3 beta-galactoside alpha-2,3-sialyltransferase 6	St3gal6	2.61666	2.61666	1449078_at	534.4	200.2
1423537_at	growth associated protein 43	Gap43	2.61467	2.61467	1423537_at	886	394.8
1428812_at	RIKEN cDNA 1700040L02 gene	1700040L02Rik	2.61084	2.61084	1428812_at	52.9	1
1418175_at	vitamin D receptor	Vdr	2.60941	2.60941	1418175_at	196.5	77.5
1421571_a_at	similar to Lymphocyte antigen 6C precursor (Ly-6C) /// similar to Lymphocyte ant	LOC100041546 /// LOC100045833 /// Ly6c1 /// Ly6c2	2.60908	2.60908	1421571_a_at	3841.3	1448.8
1424692_at	RIKEN cDNA 2810055F11 gene	2810055F11Rik	2.60797	2.60797	1424692_at	991	384.8
1435673_at	expressed sequence AI448005	AI448005	2.59183	2.59183	1435673_at	99.6	62.9
1423378_at	a disintegrin and metallopeptidase domain 23 /// similar to ADAM23	Adam23 /// LOC100046035	2.59	2.59	1423378_at	241.2	108.1
1439181_at	cDNA sequence BC043301	BC043301	2.59	2.59	1439181_at	162.7	66.5
1419130_at	adenosine deaminase, tRNA-specific 2, TAD2 homolog (S. cerevisiae)	Adat2	2.5892	2.5892	1419130_at	730.3	296.3
1450546_at	Alport syndrome, mental retardation, midface hypoplasia and elliptocytosis chrom	Ammecr1	2.58763	2.58763	1450546_at	153.7	80.7
1448382_at	enoyl-Coenzyme A, hydratase/3-hydroxyacyl Coenzyme A dehydrogenase	Ehhadh	2.57741	2.57741	1448382_at	78.4	43.4
1436183_at	RIKEN cDNA 9830115L13 gene /// zinc finger CCCH type, antiviral 1	9830115L13Rik /// Zc3hav1	2.57467	2.57467	1436183_at	1677.5	698.1
1415874_at	similar to sprouty 1 /// sprouty homolog 1 (Drosophila)	LOC100046643 /// Spry1	2.57245	2.57245	1415874_at	1764.7	615.4
1430697_at	Alport syndrome, mental retardation, midface hypoplasia and elliptocytosis chrom	Ammecr1	2.57197	2.57197	1430697_at	1177.1	393.8
1421217_a_at	lectin, galactose binding, soluble 9	Lgals9	2.55639	2.55639	1421217_a_at	2197.1	847.9
1428834_at	dual specificity phosphatase 4	Dusp4	2.55023	2.55023	1428834_at	2162.5	799.6
1451950_a_at	CD80 antigen	Cd80	2.54612	2.54612	1451950_a_at	504	255
1416298_at	matrix metallopeptidase 9	Mmp9	2.54368	2.54368	1416298_at	109	9.9
1451798_at	interleukin 1 receptor antagonist	Il1rn	2.54283	2.54283	1451798_at	2101.5	779.7
1419603_at	interferon activated gene 204	Ifi204	2.54075	2.54075	1419603_at	89.1	36.4
1429001_at	pirin	Pir	2.54035	2.54035	1429001_at	485.5	210.2
1439127_at	expressed sequence AI314180	AI314180	2.53963	2.53963	1439127_at	129.1	63.2
1452296_at	slit homolog 3 (Drosophila)	Slit3	2.53275	2.53275	1452296_at	1883.8	672.1
1448566_at	solute carrier family 40 (iron-regulated transporter), member 1	Slc40a1	2.52478	2.52478	1448566_at	75.8	31.2
1427580_a_at	RNA imprinted and accumulated in nucleus	Rian	2.51864	2.51864	1427580_a_at	3671.7	1418.6
1415989_at	vascular cell adhesion molecule 1	Vcam1	2.51248	2.51248	1415989_at	1629.9	732.9
1440866_at	eukaryotic translation initiation factor 2-alpha kinase 2	Eif2ak2	2.50737	2.50737	1440866_at	307.1	156.2
1441165_s_at	calsyntenin 2	Clstn2	2.50402	2.50402	1441165_s_at	129.2	75.1
1450303_at	ventral anterior homeobox containing gene 2	Vax2	2.49747	2.49747	1450303_at	250.1	103.2
1458406_at	---	---	2.49537	2.49537	1458406_at	299.2	139.8
1419314_at	tubulointerstitial nephritis antigen	Tinag	2.49462	2.49462	1419314_at	48.2	1.8
1419537_at	transcription factor EC	Tcfec	2.49461	2.49461	1419537_at	105.6	48.3
1426959_at	3-hydroxybutyrate dehydrogenase, type 1	Bdh1	2.49461	2.49461	1426959_at	68.9	41.6
1455883_a_at	leucine rich repeat transmembrane neuronal 1	Lrrtm1	2.49458	2.49458	1455883_a_at	66.6	13.1
1452966_at	B-cell leukemia/lymphoma 11B	Bcl11b	2.49068	2.49068	1452966_at	229.7	63.9
1450976_at	N-myc downstream regulated gene 1	Ndrg1	2.48975	2.48975	1450976_at	491	165.1
1424808_at	laminin, alpha 4	Lama4	2.48862	2.48862	1424808_at	70.5	27.2
1418176_at	vitamin D receptor	Vdr	2.48564	2.48564	1418176_at	248	120
1426184_a_at	programmed cell death 6 interacting protein	Pdcd6ip	2.48443	2.48443	1426184_a_at	1099.6	455.9
1423671_at	delta/notch-like EGF-related receptor	Dner	2.47728	2.47728	1423671_at	502.6	231.4
1451285_at	fusion, derived from t(12;16) malignant liposarcoma (human)	Fus	2.47038	2.47038	1451285_at	6427.9	2639.6
1427256_at	versican	Vcan	2.46845	2.46845	1427256_at	6079.7	2370.4
1415977_at	myo-inositol 1-phosphate synthase A1	Isyna1	2.45875	2.45875	1415977_at	432.2	114.2
1419417_at	vascular endothelial growth factor C	Vegfc	2.4562	2.4562	1419417_at	999	476.3
1430427_a_at	protocadherin 18	Pcdh18	2.45253	2.45253	1430427_a_at	232.2	106.9
1423521_at	lamin B1	Lmnb1	2.45101	2.45101	1423521_at	1015.4	473.2
1452432_at	tissue factor pathway inhibitor	Tfpi	2.4492	2.4492	1452432_at	1534	625.7
1450440_at	glial cell line derived neurotrophic factor family receptor alpha 1	Gfra1	2.44244	2.44244	1450440_at	118.7	15.7
1428400_at	RIKEN cDNA 2200002K05 gene	2200002K05Rik	2.44103	2.44103	1428400_at	156.1	73
1438236_at	nuclear factor I/A	Nfia	2.4375	2.4375	1438236_at	70.6	31.8
1452317_at	homeo box B9	Hoxb9	2.43569	2.43569	1452317_at	637.1	310
1454043_a_at	potassium voltage-gated channel, shaker-related subfamily, beta member 1	Kcnab1	2.43233	2.43233	1454043_a_at	663.5	249.8
1420855_at	elastin	Eln	2.42701	2.42701	1420855_at	2181.1	708.7
1421916_at	platelet derived growth factor receptor, alpha polypeptide	Pdgfra	2.42682	2.42682	1421916_at	279.4	148.5
1440739_at	vascular endothelial growth factor C	Vegfc	2.42674	2.42674	1440739_at	1371.3	573.5
1426511_at	sushi domain containing 2	Susd2	2.42026	2.42026	1426511_at	114.5	56.2
1419491_at	defensin beta 1	Defb1	2.41661	2.41661	1419491_at	76.2	43.2
1424761_at	family with sequence similarity 115, member C	Fam115c	2.40774	2.40774	1424761_at	395.4	135.1
1428896_at	platelet-derived growth factor receptor-like	Pdgfrl	2.40105	2.40105	1428896_at	1009.2	405.3
1450992_a_at	Meis homeobox 1	Meis1	2.39908	2.39908	1450992_a_at	570.2	222.4
1448990_a_at	myosin IB	Myo1b	2.39192	2.39192	1448990_a_at	628.3	300.7
1416837_at	BCL2-associated X protein	Bax	2.37844	2.37844	1416837_at	5002.2	2070.5
1433924_at	---	---	2.37673	2.37673	1433924_at	3598.1	1591.2
1449227_at	cholesterol 25-hydroxylase	Ch25h	2.37431	2.37431	1449227_at	810.7	449
1433695_at	cannabinoid receptor interacting protein 1	Cnrip1	2.3737	2.3737	1433695_at	1701.1	583.5
1417951_at	enolase 3, beta muscle	Eno3	2.36923	2.36923	1417951_at	2196.4	1060.5
1446377_at	fibulin 5	Fbln5	2.36005	2.36005	1446377_at	185	72.7
1436799_at	ecto-NOX disulfide-thiol exchanger 1	Enox1	2.35972	2.35972	1436799_at	123.6	55.8
1450297_at	interleukin 6	Il6	2.3586	2.3586	1450297_at	474	192.8
1417356_at	paternally expressed 3	Peg3	2.35628	2.35628	1417356_at	742.3	198.2
1449397_at	homeo box B2	Hoxb2	2.3556	2.3556	1449397_at	782.5	341.9
1418424_at	tumor necrosis factor alpha induced protein 6	Tnfaip6	2.35098	2.35098	1418424_at	350.5	166.8
1420854_at	elastin	Eln	2.35096	2.35096	1420854_at	518.5	91.1
1451756_at	FMS-like tyrosine kinase 1	Flt1	2.34942	2.34942	1451756_at	1000.2	389.9
1455936_a_at	RNA binding protein gene with multiple splicing	Rbpms	2.34783	2.34783	1455936_a_at	186.5	101.4
1416147_at	heat shock protein 4	Hspa4	2.34751	2.34751	1416147_at	2188.2	727.5
1451604_a_at	activin A receptor, type II-like 1	Acvrl1	2.34442	2.34442	1451604_a_at	190.1	125.9
1452903_at	RIKEN cDNA 6230427J02 gene	6230427J02Rik	2.33659	2.33659	1452903_at	763.6	284.9
1452707_at	kelch-like 30 (Drosophila)	Klhl30	2.33294	2.33294	1452707_at	369.9	209.8
1440318_at	WD repeat domain 35	Wdr35	2.3292	2.3292	1440318_at	107	66.3
1424067_at	intercellular adhesion molecule 1	Icam1	2.32518	2.32518	1424067_at	1022.7	459.1
1422890_at	protocadherin 18	Pcdh18	2.32388	2.32388	1422890_at	1099.5	460.5
1456783_at	zinc finger, DBF-type containing 2	Zdbf2	2.32321	2.32321	1456783_at	279.7	133.4
1428414_at	cyclin Y /// similar to cyclin fold protein 1	Ccny /// LOC100044842	2.32257	2.32257	1428414_at	99	45.5
1419722_at	kallikrein related-peptidase 8	Klk8	2.32213	2.32213	1419722_at	718.1	334
1431602_a_at	UDP-glucose ceramide glucosyltransferase-like 2	Ugcgl2	2.32206	2.32206	1431602_a_at	580.4	284.7
1435612_at	opioid binding protein/cell adhesion molecule-like	Opcml	2.31975	2.31975	1435612_at	26.1	4.2
1423017_a_at	interleukin 1 receptor antagonist	Il1rn	2.31644	2.31644	1423017_a_at	1105.5	617.6
1421854_at	fibrinogen-like protein 2	Fgl2	2.31405	2.31405	1421854_at	34.2	26
1438530_at	tissue factor pathway inhibitor	Tfpi	2.30583	2.30583	1438530_at	3150.3	1424.3
1436293_x_at	immunoglobulin-like domain containing receptor 2	Ildr2	2.3016	2.3016	1436293_x_at	318	171.4
1445723_at	phospholipase C-like 1	Plcl1	2.3002	2.3002	1445723_at	198	66.3
1437771_at	LRRN4 C-terminal like	Lrrn4cl	2.29648	2.29648	1437771_at	213.8	107.4
1460371_at	heat shock protein 12B	Hspa12b	2.29648	2.29648	1460371_at	190.5	67.3
1460486_at	RAB GTPase activating protein 1	Rabgap1	2.29626	2.29626	1460486_at	128	58.1
1451939_a_at	sushi-repeat-containing protein	Srpx	2.29298	2.29298	1451939_a_at	360.3	139.7
1436448_a_at	prostaglandin-endoperoxide synthase 1	Ptgs1	2.28913	2.28913	1436448_a_at	1366	589.6
1449130_at	CD1d1 antigen	Cd1d1	2.28645	2.28645	1449130_at	221.5	106.1
1433720_s_at	coiled-coil-helix-coiled-coil-helix domain containing 10	Chchd10	2.28446	2.28446	1433720_s_at	402.1	199.3
1423135_at	thymus cell antigen 1, theta	Thy1	2.28161	2.28161	1423135_at	14006.2	5998.7
1418604_at	arginine vasopressin receptor 1A	Avpr1a	2.2795	2.2795	1418604_at	785.3	347.7
1429896_at	RIKEN cDNA 5830408B19 gene	5830408B19Rik	2.27786	2.27786	1429896_at	721.7	328.7
1418415_at	homeo box B5	Hoxb5	2.27144	2.27144	1418415_at	147.2	75.6
1435047_at	RAB3C, member RAS oncogene family	Rab3c	2.26686	2.26686	1435047_at	45.2	16.6
1435825_at	activin A receptor, type II-like 1	Acvrl1	2.26686	2.26686	1435825_at	303.8	214.3
1425515_at	phosphatidylinositol 3-kinase, regulatory subunit, polypeptide 1 (p85 alpha)	Pik3r1	2.26678	2.26678	1425515_at	535.2	334.6
1449079_s_at	ST3 beta-galactoside alpha-2,3-sialyltransferase 6	St3gal6	2.26481	2.26481	1449079_s_at	395.3	172.4
1452412_at	homeo box C8	Hoxc8	2.26265	2.26265	1452412_at	2231.4	900.8
1422425_at	small proline-rich protein 2K	Sprr2k	2.25896	2.25896	1422425_at	703.5	261.7
1438241_at	RGM domain family, member A	Rgma	2.25283	2.25283	1438241_at	244.8	116.5
1429163_at	dachsous 1 (Drosophila)	Dchs1	2.25267	2.25267	1429163_at	124.6	42.3
1450339_a_at	B-cell leukemia/lymphoma 11B	Bcl11b	2.25232	2.25232	1450339_a_at	309.6	143.9
1427100_at	meteorin, glial cell differentiation regulator	Metrn	2.25073	2.25073	1427100_at	895.5	403.5
1423640_at	synaptoporin	Synpr	2.24623	2.24623	1423640_at	124	13.4
1456255_at	expressed sequence AI314180	AI314180	2.24623	2.24623	1456255_at	73	31.9
1427733_a_at	nuclear factor I/A	Nfia	2.23927	2.23927	1427733_a_at	56.3	26
1427168_a_at	collagen, type XIV, alpha 1	Col14a1	2.2383	2.2383	1427168_a_at	173.3	49.1
1448617_at	CD53 antigen	Cd53	2.23789	2.23789	1448617_at	486.6	250.3
1437285_at	RIKEN cDNA 1110020G09 gene	1110020G09Rik	2.23285	2.23285	1437285_at	46.8	28.2
1435338_at	cyclin-dependent kinase 6	Cdk6	2.23218	2.23218	1435338_at	2780.3	1123.4
1431056_a_at	lipoprotein lipase	Lpl	2.2313	2.2313	1431056_a_at	639.6	305.7
1415765_at	heterogeneous nuclear ribonucleoprotein U-like 2	Hnrnpul2	2.22978	2.22978	1415765_at	1166.5	424.3
1433826_at	TSPY-like 3	Tspyl3	2.22657	2.22657	1433826_at	274	163.7
1427361_at	homeo box C6	Hoxc6	2.22579	2.22579	1427361_at	609.2	236.5
1427450_x_at	myosin IB	Myo1b	2.22401	2.22401	1427450_x_at	718.3	275.9
1436990_s_at	coiled-coil-helix-coiled-coil-helix domain containing 10	Chchd10	2.22322	2.22322	1436990_s_at	383	181.6
1449682_s_at	tubulin, beta 2a, pseudogene 2 /// tubulin, beta 2b	Tubb2a-ps2 /// Tubb2b	2.22213	2.22213	1449682_s_at	1168	576
1425951_a_at	C-type lectin domain family 4, member n	Clec4n	2.22099	2.22099	1425951_a_at	65.8	41.8
1447364_x_at	myosin IB	Myo1b	2.21827	2.21827	1447364_x_at	536.4	250.2
1428933_at	histone deacetylase 8	Hdac8	2.21801	2.21801	1428933_at	129.5	98.3
1448925_at	twist homolog 2 (Drosophila)	Twist2	2.21601	2.21601	1448925_at	3665.5	1672.1
1421926_at	mitogen-activated protein kinase 11	Mapk11	2.21372	2.21372	1421926_at	305.9	150.4
1433946_at	zinc finger protein interacting with K protein 1	Zik1	2.21261	2.21261	1433946_at	599.3	273.3
1448254_at	pleiotrophin	Ptn	2.21194	2.21194	1448254_at	13151.7	5498.1
1424807_at	laminin, alpha 4	Lama4	2.21146	2.21146	1424807_at	1455.3	786.3
1427086_at	---	---	2.20858	2.20858	1427086_at	2266.2	974.5
1458407_s_at	---	---	2.2077	2.2077	1458407_s_at	295.4	200.4
1418383_at	adenomatosis polyposis coli down-regulated 1	Apcdd1	2.20093	2.20093	1418383_at	186.3	78.8
1436345_at	RIKEN cDNA 5730559C18 gene	5730559C18Rik	2.20093	2.20093	1436345_at	137.2	76.5
1449344_s_at	RIKEN cDNA 2210409E12 gene	2210409E12Rik	2.19809	2.19809	1449344_s_at	71.3	59.4
1429893_at	interleukin 17 receptor D	Il17rd	2.19357	2.19357	1429893_at	582.8	241.9
1419613_at	collagen, type VII, alpha 1	Col7a1	2.18835	2.18835	1419613_at	1031.8	535
1423414_at	prostaglandin-endoperoxide synthase 1	Ptgs1	2.18589	2.18589	1423414_at	1395.1	814
1445631_at	anoctamin 3	Ano3	2.18312	2.18312	1445631_at	79.4	28.4
1447887_x_at	versican	Vcan	2.18312	2.18312	1447887_x_at	36.1	2.2
1421144_at	retinitis pigmentosa GTPase regulator interacting protein 1	Rpgrip1	2.18211	2.18211	1421144_at	796.3	320
1443923_at	A kinase (PRKA) anchor protein 13	Akap13	2.18211	2.18211	1443923_at	312.7	146.6
1437939_s_at	cathepsin C	Ctsc	2.18026	2.18026	1437939_s_at	148.6	94.5
1444628_at	a disintegrin and metallopeptidase domain 33	Adam33	2.17761	2.17761	1444628_at	121.1	69.4
1448649_at	glutamyl aminopeptidase	Enpep	2.17761	2.17761	1448649_at	207.4	116
1450065_at	adenylate cyclase 7	Adcy7	2.17694	2.17694	1450065_at	629.9	332.5
1433512_at	Friend leukemia integration 1	Fli1	2.17503	2.17503	1433512_at	559.5	305.3
1423522_at	similar to Nucleoplasmin-3 /// nucleoplasmin 3 /// nucleoplasmin 3, pseudogene 1	LOC639633 /// Npm3 /// Npm3-ps1	2.17225	2.17225	1423522_at	1373.1	686.4
1423520_at	lamin B1	Lmnb1	2.16659	2.16659	1423520_at	412.7	182.7
1419879_s_at	tripartite motif-containing 25	Trim25	2.16359	2.16359	1419879_s_at	1802.5	777.6
1426009_a_at	phosphatidylinositol-4-phosphate 5-kinase, type 1 alpha	Pip5k1a	2.16051	2.16051	1426009_a_at	873.3	310.6
1418379_s_at	G protein-coupled receptor 124	Gpr124	2.15972	2.15972	1418379_s_at	1899.7	848.8
1424595_at	F11 receptor	F11r	2.15483	2.15483	1424595_at	695.7	287.7
1449876_at	protein kinase, cGMP-dependent, type I	Prkg1	2.15483	2.15483	1449876_at	794.2	343.9
1455108_at	eukaryotic translation initiation factor 4E member 2	Eif4e2	2.15412	2.15412	1455108_at	540.3	270.1
1445969_at	---	---	2.15337	2.15337	1445969_at	67	14.5
1456229_at	homeo box B3	Hoxb3	2.15325	2.15325	1456229_at	730.2	403.6
1437161_x_at	RNA binding protein gene with multiple splicing	Rbpms	2.15101	2.15101	1437161_x_at	507.7	272.3
1439122_at	DEAD (Asp-Glu-Ala-Asp) box polypeptide 6	Ddx6	2.15061	2.15061	1439122_at	980.1	613.3
1440990_at	kinesin family member 26B	Kif26b	2.14513	2.14513	1440990_at	1366	718.9
1426298_at	Iroquois related homeobox 2 (Drosophila) /// similar to iroquois-class homeobox	Irx2 /// LOC100045612	2.14373	2.14373	1426298_at	1189.4	550.7
1427362_x_at	homeo box C6	Hoxc6	2.14365	2.14365	1427362_x_at	643	329.1
1435190_at	cell adhesion molecule with homology to L1CAM	Chl1	2.14365	2.14365	1435190_at	55.4	14.4
1457373_at	---	---	2.14365	2.14365	1457373_at	59.7	3.5
1458599_at	---	---	2.14125	2.14125	1458599_at	641.5	332.8
1438531_at	RIKEN cDNA A730054J21 gene	A730054J21Rik	2.1411	2.1411	1438531_at	1911.8	828.9
1417703_at	poliovirus receptor-related 2	Pvrl2	2.14036	2.14036	1417703_at	851.4	413.3
1434051_s_at	heat shock protein 12A	Hspa12a	2.13688	2.13688	1434051_s_at	245.5	132.2
1425191_at	occludin/ELL domain containing 1	Ocel1	2.13509	2.13509	1425191_at	145.1	76.5
1425974_a_at	tripartite motif-containing 25	Trim25	2.13193	2.13193	1425974_a_at	1528	728.9
1447886_at	RIKEN cDNA 0610040B09 gene	0610040B09Rik	2.13006	2.13006	1447886_at	503.1	205.1
1458482_at	TNNI3 interacting kinase	Tnni3k	2.12686	2.12686	1458482_at	377.3	168.2
1418876_at	forkhead box D1	Foxd1	2.12477	2.12477	1418876_at	275.1	163
1420512_at	dickkopf homolog 2 (Xenopus laevis)	Dkk2	2.12428	2.12428	1420512_at	1683.4	955.4
1452493_s_at	homeo box B7 /// homeo box B8	Hoxb7 /// Hoxb8	2.12248	2.12248	1452493_s_at	281.6	249.6
1456307_s_at	adenylate cyclase 7	Adcy7	2.11899	2.11899	1456307_s_at	1049.7	515.7
1440325_at	---	---	2.11735	2.11735	1440325_at	215.1	114.4
1421856_at	S100 calcium binding protein A3	S100a3	2.11472	2.11472	1421856_at	97.4	36.9
1456786_at	LIM domain binding 2	Ldb2	2.11391	2.11391	1456786_at	133.1	89.2
1439557_s_at	LIM domain binding 2	Ldb2	2.11251	2.11251	1439557_s_at	380.8	185.7
1422167_at	sema domain, seven thrombospondin repeats (type 1 and type 1-like), transmembran	Sema5a	2.11041	2.11041	1422167_at	50.7	30.5
1448989_a_at	myosin IB	Myo1b	2.10769	2.10769	1448989_a_at	518.9	261
1425598_a_at	similar to Yamaguchi sarcoma viral (v-yes-1) oncogene homolog /// Yamaguchi sarc	LOC676654 /// Lyn	2.10225	2.10225	1425598_a_at	348.8	144
1426362_at	transmembrane protein 144	Tmem144	2.09793	2.09793	1426362_at	387	167.3
1426452_a_at	RAB30, member RAS oncogene family	Rab30	2.08571	2.08571	1426452_a_at	362	162.6
1458659_at	predicted gene, ENSMUSG00000043248 /// predicted gene, ENSMUSG00000072674 /// pl	ENSMUSG00000043248 /// ENSMUSG00000072674 /// Plac9	2.08483	2.08483	1458659_at	452.6	213.7
1425093_at	purinergic receptor P2X, ligand-gated ion channel, 3	P2rx3	2.08219	2.08219	1425093_at	63.6	3
1435772_at	kinesin family member 21B	Kif21b	2.08034	2.08034	1435772_at	215.9	152
1429022_at	adenylate cyclase activating polypeptide 1 receptor 1	Adcyap1r1	2.0799	2.0799	1429022_at	469.8	175.4
1424451_at	acetyl-Coenzyme A acyltransferase 1A /// acetyl-Coenzyme A acyltransferase 1B	Acaa1a /// Acaa1b	2.07988	2.07988	1424451_at	119.8	67.7
1422804_at	serine (or cysteine) peptidase inhibitor, clade B, member 6b	Serpinb6b	2.07948	2.07948	1422804_at	175.8	86.2
1449422_at	cadherin 4	Cdh4	2.07948	2.07948	1449422_at	75.3	40.8
1417561_at	apolipoprotein C-I	Apoc1	2.07768	2.07768	1417561_at	122.9	68.8
1451318_a_at	similar to Yamaguchi sarcoma viral (v-yes-1) oncogene homolog /// Yamaguchi sarc	LOC676654 /// Lyn	2.07627	2.07627	1451318_a_at	836.7	370.9
1422152_at	H6 homeo box 1	Hmx1	2.07543	2.07543	1422152_at	80.9	2.1
1451378_at	UTP6, small subunit (SSU) processome component, homolog (yeast)	Utp6	2.07131	2.07131	1451378_at	514.4	291.5
1421194_at	ceramide kinase-like /// integrin alpha 4	Cerkl /// Itga4	2.07112	2.07112	1421194_at	60.9	27.3
1415824_at	stearoyl-Coenzyme A desaturase 2	Scd2	2.07091	2.07091	1415824_at	263	134.8
1437756_at	GTPase, IMAP family member 9	Gimap9	2.0673	2.0673	1437756_at	99.2	36.3
1451314_a_at	vascular cell adhesion molecule 1	Vcam1	2.06698	2.06698	1451314_a_at	900.5	437.2
1453152_at	MAM domain containing 2	Mamdc2	2.06643	2.06643	1453152_at	822.3	383
1417976_at	adenosine deaminase	Ada	2.06597	2.06597	1417976_at	1140.4	646.1
1416006_at	midkine	Mdk	2.06572	2.06572	1416006_at	345.5	152.2
1441776_at	tetraspanin 11	Tspan11	2.06151	2.06151	1441776_at	59	22.2
1456379_x_at	delta/notch-like EGF-related receptor	Dner	2.05783	2.05783	1456379_x_at	523.2	304.6
1426937_at	RIKEN cDNA 6330406I15 gene	6330406I15Rik	2.05266	2.05266	1426937_at	1207.2	552.6
1422889_at	protocadherin 18	Pcdh18	2.04941	2.04941	1422889_at	2784	1179.7
1418086_at	protein phosphatase 1, regulatory (inhibitor) subunit 14A	Ppp1r14a	2.04875	2.04875	1418086_at	801.5	395.9
1427081_at	RIKEN cDNA A630072M18 gene	A630072M18Rik	2.04521	2.04521	1427081_at	131.4	47.8
1427180_at	solute carrier family 27 (fatty acid transporter), member 3	Slc27a3	2.04231	2.04231	1427180_at	234.6	101.4
1427183_at	epidermal growth factor-containing fibulin-like extracellular matrix protein 1	Efemp1	2.03618	2.03618	1427183_at	10055.9	4586.3
1446296_at	---	---	2.03523	2.03523	1446296_at	25.2	0.9
1448449_at	receptor-interacting serine-threonine kinase 3	Ripk3	2.03515	2.03515	1448449_at	3591.7	1576.3
1441305_at	neural precursor cell expressed, developmentally down-regulated gene 4-like	Nedd4l	2.03332	2.03332	1441305_at	35.2	33.2
1456258_at	empty spiracles homolog 2 (Drosophila)	Emx2	2.02919	2.02919	1456258_at	821.5	402.7
1437594_x_at	similar to GPI transamidase component PIG-T precursor (Phosphatidylinositol-glyc	LOC100046871 /// Pigt	2.02872	2.02872	1437594_x_at	241.7	163.1
1425847_a_at	RIKEN cDNA B230120H23 gene	B230120H23Rik	2.02833	2.02833	1425847_a_at	167.8	59.4
1437159_at	galactosidase, beta 1	Glb1	2.02741	2.02741	1437159_at	337.2	134.2
1455096_at	fibronectin leucine rich transmembrane protein 2	Flrt2	2.02679	2.02679	1455096_at	11042.7	5186.8
1454037_a_at	FMS-like tyrosine kinase 1	Flt1	2.02648	2.02648	1454037_a_at	425.4	238.7
1427605_at	homeo box B3	Hoxb3	2.02597	2.02597	1427605_at	188.1	81.8
1427996_at	cDNA sequence BC028528	BC028528	2.02465	2.02465	1427996_at	458.3	273.2
1415904_at	lipoprotein lipase	Lpl	2.02217	2.02217	1415904_at	2061.1	1275.7
1421923_at	SH3-domain binding protein 5 (BTK-associated)	Sh3bp5	2.01731	2.01731	1421923_at	844.3	445.2
1440007_at	RIKEN cDNA D930003E18 gene	D930003E18Rik	2.01671	2.01671	1440007_at	138.5	81.2
1433525_at	endothelin receptor type A	Ednra	2.01549	2.01549	1433525_at	329	211.8
1451983_at	Iroquois related homeobox 1 (Drosophila)	Irx1	2.01182	2.01182	1451983_at	1154.3	403.1
1421922_at	SH3-domain binding protein 5 (BTK-associated)	Sh3bp5	2.01176	2.01176	1421922_at	221.6	82.7
1419309_at	podoplanin	Pdpn	2.01077	2.01077	1419309_at	2908	1755.1
1419186_a_at	ST8 alpha-N-acetyl-neuraminide alpha-2,8-sialyltransferase 4	St8sia4	2.00771	2.00771	1419186_a_at	53.9	22.3
1419194_s_at	glia maturation factor, gamma	Gmfg	2.00771	2.00771	1419194_s_at	73.3	44.7
1429432_at	BAT2 domain containing 1	Bat2d	2.00688	2.00688	1429432_at	167.4	97.4
1417359_at	microfibrillar-associated protein 2	Mfap2	2.0047	2.0047	1417359_at	1089.1	710.1
1416670_at	SET domain, bifurcated 1	Setdb1	2.00215	2.00215	1416670_at	42.2	7.5
1424254_at	interferon induced transmembrane protein 1	Ifitm1	2.00215	2.00215	1424254_at	99	41.7
1448291_at	matrix metallopeptidase 9	Mmp9	2.00215	2.00215	1448291_at	12.6	13.8
1427038_at	preproenkephalin 1	Penk1	0.0186829	-53.5248	1427038_at	88.3	3238.6
1440626_at	homeo box D13	Hoxd13	0.0213053	-46.9368	1440626_at	42.3	2660.1
1423285_at	coagulation factor C homolog (Limulus polyphemus)	Coch	0.0219825	-45.4908	1423285_at	73.4	2371.1
1418480_at	pro-platelet basic protein	Ppbp	0.0271024	-36.8971	1418480_at	67	3064.3
1421404_at	chemokine (C-X-C motif) ligand 15	Cxcl15	0.0334775	-29.8708	1421404_at	36.5	716.1
1439899_at	UDP-N-acetyl-alpha-D-galactosamine:polypeptide N-acetylgalactosaminyltransferase	Galnt13	0.050174	-19.9306	1439899_at	16.7	303.3
1457045_at	UDP-N-acetyl-alpha-D-galactosamine:polypeptide N-acetylgalactosaminyltransferase	Galnt13	0.0512348	-19.518	1457045_at	3.2	478.7
1429685_at	gamma-aminobutyric acid (GABA-A) receptor, subunit beta 2	Gabrb2	0.0605112	-16.5259	1429685_at	25.8	401.2
1418317_at	LIM homeobox protein 2	Lhx2	0.0654176	-15.2864	1418317_at	2.2	396.4
1451478_at	angiopoietin-like 7	Angptl7	0.0823798	-12.1389	1451478_at	46.9	928.4
1434759_at	leucine rich repeat transmembrane neuronal 3	Lrrtm3	0.0847387	-11.801	1434759_at	2.3	217.3
1422239_at	homeo box D13	Hoxd13	0.0851748	-11.7406	1422239_at	17	690.7
1439174_at	---	---	0.0871482	-11.4747	1439174_at	6	311.1
1427520_a_at	myosin, heavy polypeptide 1, skeletal muscle, adult	Myh1	0.0924696	-10.8144	1427520_a_at	11.9	213.3
1428203_at	gamma-aminobutyric acid (GABA-A) receptor, subunit beta 2	Gabrb2	0.0986268	-10.1392	1428203_at	14.5	302.2
1458648_at	expressed sequence AU042950	AU042950	0.0991634	-10.0844	1458648_at	18.2	365.6
1443161_at	---	---	0.100843	-9.91641	1443161_at	57	615.1
1427868_x_at	myosin, heavy polypeptide 1, skeletal muscle, adult	Myh1	0.110681	-9.03496	1427868_x_at	6.9	216.4
1457445_at	trichorhinophalangeal syndrome I (human)	Trps1	0.11612	-8.6118	1457445_at	65.5	677.5
1438148_at	chemokine (C-X-C motif) ligand 3	Cxcl3	0.120981	-8.26576	1438148_at	25.6	223.6
1419033_at	RIKEN cDNA 2610018G03 gene	2610018G03Rik	0.124238	-8.04907	1419033_at	87	827.2
1434761_at	leucine rich repeat transmembrane neuronal 3	Lrrtm3	0.125265	-7.98309	1434761_at	15.9	284.1
1440339_at	ectonucleotide pyrophosphatase/phosphodiesterase 1	Enpp1	0.128355	-7.79089	1440339_at	16.9	215.7
1457402_at	---	---	0.128993	-7.75234	1457402_at	38.4	353.4
1422253_at	collagen, type X, alpha 1	Col10a1	0.143253	-6.98067	1422253_at	105.9	1089.9
1427054_s_at	ABI gene family, member 3 (NESH) binding protein	Abi3bp	0.145385	-6.8783	1427054_s_at	311.3	1885.8
1448201_at	secreted frizzled-related protein 2	Sfrp2	0.145527	-6.87159	1448201_at	182.5	1497.9
1419100_at	serine (or cysteine) peptidase inhibitor, clade A, member 3N	Serpina3n	0.14855	-6.73174	1419100_at	32.9	429.5
1433743_at	dachshund 1 (Drosophila)	Dach1	0.150832	-6.62989	1433743_at	45	450
1457429_s_at	gene model 106, (NCBI)	Gm106	0.152243	-6.56846	1457429_s_at	14	124.8
1427053_at	ABI gene family, member 3 (NESH) binding protein	Abi3bp	0.152659	-6.55054	1427053_at	178.2	1405.4
1459989_at	---	---	0.153236	-6.52587	1459989_at	18.9	216.8
1423340_at	transcription factor AP-2 beta	Tcfap2b	0.153589	-6.51088	1423340_at	4.8	94.7
1452400_a_at	HOXA11 antisense RNA (non-protein coding)	Hoxa11as	0.153892	-6.49804	1452400_a_at	64	477.9
1419905_s_at	hydroxyprostaglandin dehydrogenase 15 (NAD)	Hpgd	0.155407	-6.43471	1419905_s_at	152.8	1016.6
1436889_at	gamma-aminobutyric acid (GABA-A) receptor, subunit alpha 1	Gabra1	0.158198	-6.32117	1436889_at	34.5	267.3
1419032_at	RIKEN cDNA 2610018G03 gene	2610018G03Rik	0.158808	-6.2969	1419032_at	40	338.9
1420796_at	aryl-hydrocarbon receptor repressor	Ahrr	0.159546	-6.2678	1420796_at	26.9	258.6
1416236_a_at	myelin protein zero-like 2	Mpzl2	0.160034	-6.24869	1416236_a_at	22.3	201
1428204_at	gamma-aminobutyric acid (GABA-A) receptor, subunit beta 2	Gabrb2	0.165887	-6.02819	1428204_at	15.7	176.6
1437128_a_at	RIKEN cDNA A630033E08 gene	A630033E08Rik	0.167028	-5.98702	1437128_a_at	24.4	251.1
1446156_at	---	---	0.167254	-5.97894	1446156_at	17.9	105.4
1427242_at	DEAD (Asp-Glu-Ala-Asp) box polypeptide 4	Ddx4	0.169005	-5.91697	1427242_at	30.6	234.1
1419527_at	cartilage oligomeric matrix protein	Comp	0.170459	-5.86651	1419527_at	50.7	536.9
1448265_x_at	myelin protein zero-like 2	Mpzl2	0.175025	-5.71347	1448265_x_at	22.8	126.5
1449824_at	proteoglycan 4 (megakaryocyte stimulating factor, articular superficial zone pro	Prg4	0.175519	-5.69739	1449824_at	102.6	524.9
1422336_at	homeo box A13	Hoxa13	0.175923	-5.68431	1422336_at	19.2	147.6
1431362_a_at	SPARC related modular calcium binding 2	Smoc2	0.184477	-5.42072	1431362_a_at	309.8	1406.3
1442322_at	---	---	0.187658	-5.32885	1442322_at	125.5	787.1
1418606_at	homeo box D10	Hoxd10	0.191277	-5.22802	1418606_at	118.5	742.8
1443253_at	---	---	0.193395	-5.17077	1443253_at	35	299.8
1439795_at	G protein-coupled receptor 64	Gpr64	0.195016	-5.12778	1439795_at	244.8	1367.5
1428205_x_at	gamma-aminobutyric acid (GABA-A) receptor, subunit beta 2	Gabrb2	0.196228	-5.0961	1428205_x_at	18.9	163.2
1440397_at	calcium channel, voltage-dependent, alpha2/delta subunit 1	Cacna2d1	0.197616	-5.06032	1440397_at	176.3	1001.4
1419514_at	paired-like homeodomain transcription factor 1	Pitx1	0.197685	-5.05857	1419514_at	6.5	154.5
1452913_at	Purkinje cell protein 4-like 1	Pcp4l1	0.200153	-4.99617	1452913_at	98.9	430.5
1419225_at	calcium channel, voltage-dependent, alpha2/delta subunit 3	Cacna2d3	0.200234	-4.99415	1419225_at	25.3	194.4
1456428_at	chemokine (C-X-C motif) ligand 15	Cxcl15	0.200856	-4.9787	1456428_at	31.9	196.1
1441793_at	Ring finger protein 39 (Rnf39), mRNA	Rnf39	0.200975	-4.97574	1441793_at	29.3	299.5
1443086_at	activated leukocyte cell adhesion molecule	Alcam	0.201657	-4.95891	1443086_at	23.8	132.8
1440112_at	leucine rich repeat transmembrane neuronal 3	Lrrtm3	0.201709	-4.95763	1440112_at	18.8	153.4
1435146_s_at	cell adhesion molecule 2	Cadm2	0.203459	-4.91499	1435146_s_at	27.3	184.4
1448601_s_at	homeobox, msh-like 1	Msx1	0.203737	-4.90828	1448601_s_at	91.7	570.2
1455697_at	---	---	0.205154	-4.8744	1455697_at	137.4	834.1
1450584_at	homeo box D11	Hoxd11	0.206334	-4.8465	1450584_at	36.7	272
1449388_at	thrombospondin 4	Thbs4	0.20687	-4.83395	1449388_at	73.5	432.5
1439327_at	collagen and calcium binding EGF domains 1	Ccbe1	0.207816	-4.81194	1439327_at	67.1	350.3
1439878_at	involucrin	Ivl	0.209984	-4.76226	1439878_at	40.1	226.5
1448507_at	EF hand domain containing 1	Efhd1	0.213129	-4.692	1448507_at	28.5	169.3
1417466_at	regulator of G-protein signaling 5	Rgs5	0.213543	-4.6829	1417466_at	98.8	578.4
1437502_x_at	CD24a antigen /// predicted gene, EG621324	Cd24a /// EG621324	0.21656	-4.61766	1437502_x_at	769.6	3839.3
1432198_at	---	---	0.217134	-4.60546	1432198_at	91.3	375.1
1453145_at	RIKEN cDNA 4933439C20 gene	4933439C20Rik	0.22123	-4.52018	1453145_at	64.8	553.9
1421262_at	lipase, endothelial	Lipg	0.222045	-4.50359	1421262_at	217.4	1046.5
1434760_at	leucine rich repeat transmembrane neuronal 3	Lrrtm3	0.224319	-4.45794	1434760_at	8.8	92.5
1435670_at	transcription factor AP-2 beta	Tcfap2b	0.224319	-4.45794	1435670_at	11	191.7
1448182_a_at	CD24a antigen /// predicted gene, EG621324	Cd24a /// EG621324	0.224369	-4.45693	1448182_a_at	1571.9	6961.5
1442710_at	---	---	0.224407	-4.4562	1442710_at	422.7	2042
1434141_at	guanylate cyclase 1, soluble, alpha 3	Gucy1a3	0.227362	-4.39827	1434141_at	19.7	144.7
1443657_at	FH2 domain containing 1 (Fhdc1), mRNA	Fhdc1	0.228012	-4.38573	1443657_at	15.7	163.2
1441577_at	RIKEN cDNA C530014P21 gene	C530014P21Rik	0.229818	-4.35127	1441577_at	43.7	508.5
1447546_s_at	---	---	0.230399	-4.34029	1447546_s_at	58.5	152.4
1455961_at	---	---	0.230432	-4.33967	1455961_at	248.1	1124.4
1421425_a_at	regulator of calcineurin 2	Rcan2	0.230814	-4.3325	1421425_a_at	785.7	3645.8
1440011_at	---	---	0.232179	-4.30702	1440011_at	227.4	969.8
1440052_at	---	---	0.232254	-4.30563	1440052_at	29.1	170.2
1456655_at	---	---	0.233774	-4.27764	1456655_at	177.4	1063.9
1447231_at	---	---	0.234508	-4.26425	1447231_at	1.6	67.8
1438350_at	G protein-coupled receptor 64	Gpr64	0.234883	-4.25743	1438350_at	38.9	214.7
1416034_at	CD24a antigen /// predicted gene, EG621324	Cd24a /// EG621324	0.23625	-4.2328	1416034_at	1225.5	5142.5
1456878_at	expressed sequence AI646023	AI646023	0.236964	-4.22005	1456878_at	87.4	289.6
1453144_at	RIKEN cDNA 4933439C20 gene	4933439C20Rik	0.23813	-4.19938	1453144_at	5.5	214.8
1449559_at	similar to homeobox protein /// homeobox, msh-like 2	LOC100046255 /// Msx2	0.23905	-4.18323	1449559_at	106.4	623.5
1438602_s_at	mannan-binding lectin serine peptidase 1	Masp1	0.239549	-4.17451	1438602_s_at	1159.1	5013.4
1415935_at	SPARC related modular calcium binding 2	Smoc2	0.240051	-4.16578	1415935_at	1083.9	4832.9
1425985_s_at	mannan-binding lectin serine peptidase 1	Masp1	0.241525	-4.14036	1425985_s_at	940.8	4054.2
1440051_at	---	---	0.241602	-4.13905	1440051_at	21	110
1429413_at	carboxypeptidase M	Cpm	0.242006	-4.13212	1429413_at	71.6	340
1440527_at	---	---	0.24254	-4.12303	1440527_at	41.9	217.1
1426942_at	absent in melanoma 1	Aim1	0.243058	-4.11424	1426942_at	7.8	147.5
1424341_s_at	similar to protocadherin alpha 11 /// protocadherin alpha 1 /// protocadherin al	LOC100046214 /// Pcdha1 /// Pcdha10 /// Pcdha11 /// Pcdha12 /// Pcdha2 /// Pcdha	0.243313	-4.10993	1424341_s_at	77.5	313.1
1450188_s_at	lipase, endothelial	Lipg	0.244185	-4.09526	1450188_s_at	168.2	841
1456983_at	---	---	0.244873	-4.08374	1456983_at	9.3	183
1442715_at	---	---	0.246467	-4.05733	1442715_at	23.1	92.6
1428393_at	neuritin 1	Nrn1	0.246523	-4.05642	1428393_at	343	1345.9
1450770_at	RIKEN cDNA 3632451O06 gene	3632451O06Rik	0.248037	-4.03165	1450770_at	83.9	398.3
1446196_at	high mobility group AT-hook 2	Hmga2	0.249887	-4.0018	1446196_at	102.5	530.5
1434280_at	---	---	0.250725	-3.98844	1434280_at	19	166.9
1453009_at	carboxypeptidase M	Cpm	0.250993	-3.98417	1453009_at	1.4	124.3
1447174_at	---	---	0.251137	-3.9819	1447174_at	2	123
1445695_at	---	---	0.252414	-3.96174	1445695_at	34.1	168.6
1448390_a_at	dehydrogenase/reductase (SDR family) member 3	Dhrs3	0.252956	-3.95325	1448390_a_at	241.3	1039.7
1441220_at	---	---	0.253581	-3.94351	1441220_at	29	159.9
1438802_at	Forkhead box P1 (Foxp1), mRNA	Foxp1	0.253898	-3.93859	1438802_at	50.6	210.9
1437385_at	collagen and calcium binding EGF domains 1	Ccbe1	0.255271	-3.9174	1437385_at	154.1	486.7
1424214_at	RIKEN cDNA 9130213B05 gene	9130213B05Rik	0.255274	-3.91736	1424214_at	76	518.8
1424673_at	C-type lectin domain family 2, member h	Clec2h	0.255488	-3.91408	1424673_at	5.4	83.1
1445786_at	Braf transforming gene	Braf	0.257107	-3.88943	1445786_at	30.9	144.7
1449522_at	unc-5 homolog C (C. elegans)	Unc5c	0.258034	-3.87546	1449522_at	235.4	813.3
1438878_at	RIKEN cDNA 6430537K16 gene	6430537K16Rik	0.259238	-3.85745	1438878_at	109.2	590.1
1457386_at	---	---	0.260133	-3.84418	1457386_at	23.7	226.4
1451263_a_at	fatty acid binding protein 4, adipocyte	Fabp4	0.260798	-3.83438	1451263_a_at	936.1	4491.8
1458296_at	---	---	0.260966	-3.83191	1458296_at	200.7	873.2
1455342_at	RIKEN cDNA A230083H22 gene	A230083H22Rik	0.261638	-3.82208	1455342_at	107.5	465
1422710_a_at	calcium channel, voltage-dependent, T type, alpha 1H subunit	Cacna1h	0.263147	-3.80015	1422710_a_at	49.2	195
1417917_at	calponin 1	Cnn1	0.267004	-3.74526	1417917_at	1590.3	6773.9
1457275_at	synemin, intermediate filament protein	Synm	0.268027	-3.73097	1457275_at	66.6	306.4
1443230_at	---	---	0.268798	-3.72026	1443230_at	85.7	437.4
1417023_a_at	fatty acid binding protein 4, adipocyte	Fabp4	0.268825	-3.71989	1417023_a_at	1531.6	5780.5
1427482_a_at	carbonic anhydrase 8 /// similar to Carbonic anhydrase-related protein (CARP) (C	Car8 /// LOC676792	0.271371	-3.685	1427482_a_at	15.3	92.7
1443772_at	DAZ interacting protein 1, mRNA (cDNA clone MGC:106777 IMAGE:6825425)	Dzip1	0.272008	-3.67636	1443772_at	37.8	207.9
1442504_at	---	---	0.273302	-3.65895	1442504_at	30.2	144.9
1457898_at	---	---	0.273853	-3.65159	1457898_at	10.7	83.9
1440026_at	---	---	0.27708	-3.60907	1440026_at	63	352.1
1442070_at	myeloid/lymphoid or mixed-lineage leukemia (trithorax homolog, Drosophila); tran	Mllt10	0.279695	-3.57533	1442070_at	30	209.1
1458241_at	---	---	0.28075	-3.56188	1458241_at	413.3	969.3
1424713_at	calmodulin-like 4	Calml4	0.281932	-3.54695	1424713_at	45.7	222.3
1420414_at	homeo box A11	Hoxa11	0.282722	-3.53704	1420414_at	121.3	412.2
1439849_at	predicted gene, OTTMUSG00000008561	OTTMUSG00000008561	0.284628	-3.51336	1439849_at	91.5	407.6
1447096_at	---	---	0.284898	-3.51003	1447096_at	29.2	246
1458811_at	RIKEN cDNA 9430047L24 gene	9430047L24Rik	0.284898	-3.51003	1458811_at	1.1	77.6
1446972_at	DNA segment, Chr 15, Wayne State University 126, expressed	D15Wsu126e	0.28662	-3.48894	1446972_at	160.1	848.9
1424308_at	solute carrier family 24 (sodium/potassium/calcium exchanger), member 3	Slc24a3	0.287581	-3.47728	1424308_at	283.4	946
1440847_at	metastasis suppressor 1	Mtss1	0.287724	-3.47555	1440847_at	46.8	101.4
1455604_at	frizzled homolog 5 (Drosophila)	Fzd5	0.289706	-3.45178	1455604_at	267.5	1107.4
1419082_at	serine (or cysteine) peptidase inhibitor, clade B, member 2	Serpinb2	0.289812	-3.45052	1419082_at	20.1	124.7
1435332_at	5-hydroxytryptamine (serotonin) receptor 7	Htr7	0.289869	-3.44983	1435332_at	65.8	196.5
1441746_at	---	---	0.289885	-3.44965	1441746_at	24.4	171.5
1441153_at	---	---	0.290854	-3.43815	1441153_at	143.5	441.6
1458073_at	RIKEN cDNA 9330156P08 gene	9330156P08Rik	0.292253	-3.42169	1458073_at	65.4	283.8
1439877_at	---	---	0.293145	-3.41128	1439877_at	84.4	351.4
1449965_at	mast cell protease 8	Mcpt8	0.293721	-3.40459	1449965_at	107.6	445.6
1438130_at	TAF15 RNA polymerase II, TATA box binding protein (TBP)-associated factor	Taf15	0.293945	-3.402	1438130_at	95.7	405.8
1428891_at	RIKEN cDNA 9130213B05 gene	9130213B05Rik	0.295163	-3.38796	1428891_at	279.4	815.8
1446524_at	---	---	0.295639	-3.3825	1446524_at	50.7	269.7
1437689_x_at	clusterin	Clu	0.297021	-3.36676	1437689_x_at	78.5	256.4
1443394_at	---	---	0.297855	-3.35733	1443394_at	315.5	1230.6
1448871_at	mitogen-activated protein kinase 13	Mapk13	0.298834	-3.34634	1448871_at	224.3	1222
1428547_at	5' nucleotidase, ecto	Nt5e	0.299421	-3.33978	1428547_at	61.1	226
1441769_at	---	---	0.29947	-3.33923	1441769_at	48.1	198.2
1443847_x_at	AF4/FMR2 family, member 2 (Aff2), mRNA	Aff2	0.300439	-3.32846	1443847_x_at	130.1	511
1427170_at	proteasome (prosome, macropain) subunit, alpha type, 8	Psma8	0.300687	-3.32571	1427170_at	29.6	139.4
1440311_at	sorbin and SH3 domain containing 1	Sorbs1	0.301003	-3.32223	1440311_at	43.1	193.4
1447615_at	---	---	0.301434	-3.31748	1447615_at	50.4	184.8
1441608_at	calcium channel, voltage-dependent, alpha2/delta subunit 1	Cacna2d1	0.301912	-3.31222	1441608_at	35.7	119.3
1455180_at	GRINL1A complex locus	Gcom1	0.301912	-3.31222	1455180_at	21.5	114
1429452_x_at	RIKEN cDNA 4933439C20 gene	4933439C20Rik	0.302934	-3.30105	1429452_x_at	90.8	276.7
1441679_at	---	---	0.302934	-3.30105	1441679_at	86.7	282.3
1456033_at	T-box 4	Tbx4	0.303202	-3.29813	1456033_at	31.6	170.8
1458996_at	integrin alpha 5 (fibronectin receptor alpha)	Itga5	0.303202	-3.29813	1458996_at	35.3	173.3
1422583_at	RAB3B, member RAS oncogene family	Rab3b	0.303374	-3.29626	1422583_at	20.7	485.2
1429718_at	SLIT and NTRK-like family, member 5	Slitrk5	0.305143	-3.27715	1429718_at	62.5	172.5
1453646_at	RIKEN cDNA 3110005L21 gene	3110005L21Rik	0.305273	-3.27576	1453646_at	38.3	119.7
1443983_at	---	---	0.30639	-3.26381	1443983_at	88.8	367.1
1446464_at	Proteasome (prosome, macropain) activator subunit 4, mRNA (cDNA clone IMAGE:4987	Psme4	0.30639	-3.26381	1446464_at	23.8	97.4
1443315_at	dystrophin, muscular dystrophy	Dmd	0.306888	-3.25852	1443315_at	1.2	65.6
1438603_x_at	mannan-binding lectin serine peptidase 1	Masp1	0.307077	-3.25651	1438603_x_at	389.4	2164
1433783_at	LIM domain binding 3	Ldb3	0.307183	-3.25538	1433783_at	86.2	381.3
1420558_at	selectin, platelet	Selp	0.308222	-3.24441	1420558_at	21.6	178.7
1424826_s_at	metastasis suppressor 1	Mtss1	0.309117	-3.23503	1424826_s_at	85.1	344.4
1450085_at	angiopoietin-like 2	Angptl2	0.309915	-3.22669	1450085_at	336.8	1221
1438452_at	nebulette	Nebl	0.309918	-3.22666	1438452_at	37.3	128.6
1417273_at	pyruvate dehydrogenase kinase, isoenzyme 4	Pdk4	0.311872	-3.20644	1417273_at	796.2	2513.1
1456050_at	expressed sequence C80998	C80998	0.312981	-3.19508	1456050_at	104.2	399.3
1441956_s_at	CDNA fis, clone TRACH2005314,highly similar to Mus musculus mCASP (cux) mRNA	Cux1	0.313079	-3.19408	1441956_s_at	55.6	390.7
1439793_at	gap junction protein, alpha 3	Gja3	0.314286	-3.18182	1439793_at	73.5	297.5
1442223_at	Enabled homolog (Drosophila) (Enah), transcript variant 1, mRNA	Enah	0.314793	-3.17669	1442223_at	55.2	303.7
1419592_at	unc-5 homolog C (C. elegans)	Unc5c	0.315151	-3.17308	1419592_at	163.7	581.2
1444432_at	RIKEN cDNA D330040H18 gene	D330040H18Rik	0.315427	-3.17031	1444432_at	34.1	161.5
1425749_at	syntaxin binding protein 6 (amisyn)	Stxbp6	0.31605	-3.16406	1425749_at	65.4	289.2
1441114_at	RIKEN cDNA 9330156P08 gene	9330156P08Rik	0.317673	-3.14789	1441114_at	111.3	301.1
1455869_at	---	---	0.317907	-3.14558	1455869_at	58.2	243.2
1418945_at	matrix metallopeptidase 3	Mmp3	0.318224	-3.14244	1418945_at	107.8	346.1
1429159_at	inter-alpha (globulin) inhibitor H5	Itih5	0.318622	-3.13851	1429159_at	37.9	118.2
1455090_at	angiopoietin-like 2	Angptl2	0.319006	-3.13474	1455090_at	1475.2	4955.6
1458663_at	---	---	0.319846	-3.12651	1458663_at	85.1	287.1
1439933_at	RIKEN cDNA B430316J06 gene	B430316J06Rik	0.32029	-3.12217	1439933_at	27.9	153.8
1445440_at	coiled coil domain containing 88A	Ccdc88a	0.32029	-3.12217	1445440_at	41.5	191.1
1422975_at	membrane metallo endopeptidase	Mme	0.321857	-3.10697	1422975_at	45.7	129.1
1456326_at	gene model 784, (NCBI) /// similar to Fibronectin type-III domain-containing pro	Gm784 /// LOC676436	0.321857	-3.10697	1456326_at	33.1	273.5
1435387_at	solute carrier family 2 (facilitated glucose transporter), member 13	Slc2a13	0.323583	-3.0904	1435387_at	137.9	332.6
1421002_at	angiopoietin-like 2	Angptl2	0.324026	-3.08618	1421002_at	359.8	1184
1436818_a_at	Musashi homolog 2 (Drosophila)	Msi2	0.324458	-3.08206	1436818_a_at	210.1	988.8
1429459_at	sema domain, immunoglobulin domain (Ig), short basic domain, secreted, (semaphor	Sema3d	0.324578	-3.08092	1429459_at	104.2	431.7
1445106_at	---	---	0.324982	-3.07709	1445106_at	59.1	252.1
1451038_at	apelin	Apln	0.326179	-3.06581	1451038_at	300.6	771.4
1435435_at	cortactin binding protein 2	Cttnbp2	0.326221	-3.0654	1435435_at	16.2	121
1447040_at	---	---	0.326221	-3.0654	1447040_at	28	64.3
1436987_at	isthmin 1 homolog (zebrafish)	Ism1	0.326405	-3.06368	1436987_at	24	95.3
1440668_at	ADAMTS-like 3	Adamtsl3	0.327312	-3.05518	1440668_at	413.6	1411.9
1426319_at	platelet-derived growth factor, D polypeptide	Pdgfd	0.327751	-3.0511	1426319_at	300.4	1180.1
1437218_at	fibronectin 1	Fn1	0.328797	-3.04139	1437218_at	973.7	2784.6
1440305_at	---	---	0.329266	-3.03706	1440305_at	35.7	148.6
1438883_at	fibroblast growth factor 5	Fgf5	0.329351	-3.03628	1438883_at	35.2	148.3
1450171_x_at	granzyme E	Gzme	0.32966	-3.03343	1450171_x_at	19.9	148
1417616_at	ST6 (alpha-N-acetyl-neuraminyl-2,3-beta-galactosyl-1,3)-N-acetylgalactosaminide	St6galnac2	0.329714	-3.03293	1417616_at	4.7	70.6
1420847_a_at	fibroblast growth factor receptor 2	Fgfr2	0.330467	-3.02602	1420847_a_at	219	676.9
1425673_at	LIM domain containing preferred translocation partner in lipoma	Lpp	0.330509	-3.02563	1425673_at	321.4	876.9
1458268_s_at	insulin-like growth factor binding protein 3	Igfbp3	0.330593	-3.02487	1458268_s_at	626.5	1540.1
1460465_at	RIKEN cDNA A930038C07 gene	A930038C07Rik	0.331143	-3.01985	1460465_at	354.4	1101.5
1437406_x_at	insulin-like growth factor binding protein 4	Igfbp4	0.331167	-3.01963	1437406_x_at	1732.9	4710.1
1440055_at	---	---	0.331814	-3.01374	1440055_at	65.7	220.4
1423062_at	insulin-like growth factor binding protein 3	Igfbp3	0.332201	-3.01022	1423062_at	977.2	2634.5
1440954_at	---	---	0.33229	-3.00942	1440954_at	63.7	288.4
1437405_a_at	insulin-like growth factor binding protein 4	Igfbp4	0.332331	-3.00905	1437405_a_at	2204.5	5782.3
1423756_s_at	insulin-like growth factor binding protein 4	Igfbp4	0.332759	-3.00518	1423756_s_at	1215.8	3791.2
1420798_s_at	similar to protocadherin alpha 11 /// protocadherin alpha 1 /// protocadherin al	LOC100046214 /// Pcdha1 /// Pcdha10 /// Pcdha11 /// Pcdha12 /// Pcdha2 /// Pcdha	0.332858	-3.00428	1420798_s_at	88	357.8
1440092_at	---	---	0.333086	-3.00222	1440092_at	116.6	433.1
1416041_at	serum/glucocorticoid regulated kinase 1	Sgk1	0.333194	-3.00125	1416041_at	2887.9	8695.6
1430353_at	GLIS family zinc finger 3	Glis3	0.334109	-2.99303	1430353_at	197.5	563.3
1439129_at	dedicator of cytokinesis 5	Dock5	0.334384	-2.99057	1439129_at	110.7	406.4
1458578_at	---	---	0.334872	-2.98621	1458578_at	50.5	226.9
1441642_at	---	---	0.334897	-2.98599	1441642_at	63.4	255.1
1454969_at	LY6/PLAUR domain containing 6	Lypd6	0.334897	-2.98599	1454969_at	33.4	139.7
1416715_at	gap junction protein, beta 3	Gjb3	0.335807	-2.9779	1416715_at	139	593.3
1419662_at	osteoglycin	Ogn	0.336323	-2.97333	1419662_at	1589.9	4559.8
1450004_at	thymic stromal lymphopoietin	Tslp	0.336473	-2.97201	1450004_at	112.7	289.8
1449402_at	carbohydrate (N-acetylglucosamino) sulfotransferase 7	Chst7	0.336733	-2.96971	1449402_at	260	890.9
1444343_at	RIKEN cDNA A130064L14 gene	A130064L14Rik	0.336901	-2.96823	1444343_at	119.6	477.6
1456532_at	platelet-derived growth factor, D polypeptide	Pdgfd	0.336905	-2.96819	1456532_at	672.9	1834.2
1426981_at	proprotein convertase subtilisin/kexin type 6	Pcsk6	0.338944	-2.95034	1426981_at	130.7	453.2
1420940_x_at	regulator of G-protein signaling 5	Rgs5	0.339123	-2.94879	1420940_x_at	38.4	148.3
1438186_at	---	---	0.339392	-2.94644	1438186_at	85.8	323
1434582_at	ELKS/RAB6-interacting/CAST family member 2	Erc2	0.339667	-2.94406	1434582_at	65.2	292.1
1433600_at	adrenergic receptor, alpha 2a	Adra2a	0.340603	-2.93597	1433600_at	310.5	952.4
1440037_at	pre B-cell leukemia transcription factor 1	Pbx1	0.342515	-2.91958	1440037_at	128.5	445.1
1442467_at	neuron navigator 2	Nav2	0.342635	-2.91856	1442467_at	6.3	182.7
1445965_at	---	---	0.342815	-2.91703	1445965_at	191.6	620.3
1418454_at	microfibrillar associated protein 5	Mfap5	0.344388	-2.90371	1418454_at	460.8	1361.9
1431475_a_at	homeo box A10	Hoxa10	0.344558	-2.90227	1431475_a_at	301.9	1086.9
1440678_at	---	---	0.344926	-2.89917	1440678_at	87.9	246.8
1446860_at	---	---	0.345372	-2.89543	1446860_at	15.9	70.5
1460570_at	piggyBac transposable element derived 5	Pgbd5	0.345857	-2.89137	1460570_at	27.3	110.5
1431335_a_at	WAP four-disulfide core domain 1	Wfdc1	0.346141	-2.889	1431335_a_at	22.1	328.9
1418413_at	caveolin 3	Cav3	0.346289	-2.88776	1418413_at	68	419.4
1444706_at	---	---	0.346806	-2.88345	1444706_at	27.7	147.9
1443212_at	---	---	0.347312	-2.87925	1443212_at	53	228.1
1438906_at	---	---	0.347347	-2.87897	1438906_at	42.8	132.9
1435493_at	desmoplakin	Dsp	0.348066	-2.87302	1435493_at	141.7	468.8
1416203_at	aquaporin 1	Aqp1	0.348152	-2.87231	1416203_at	937.6	2890.5
1449455_at	hemopoietic cell kinase	Hck	0.348299	-2.8711	1449455_at	74.4	195.3
1422272_at	per-hexamer repeat gene 4	Phxr4	0.348719	-2.86763	1422272_at	74.8	308.8
1433110_at	RIKEN cDNA 5830474E16 gene	5830474E16Rik	0.35098	-2.84916	1433110_at	21.7	91.2
1439673_at	RIKEN cDNA E230008O15 gene	E230008O15Rik	0.35098	-2.84916	1439673_at	59.9	223.9
1460248_at	carboxypeptidase X 2 (M14 family)	Cpxm2	0.351168	-2.84764	1460248_at	195.2	648
1437833_at	latent transforming growth factor beta binding protein 3	Ltbp3	0.351566	-2.84442	1437833_at	52.6	161.2
1457249_at	Ubiquitin associated protein 2-like (Ubap2l), transcript variant 2, mRNA	Ubap2l	0.351566	-2.84442	1457249_at	52.2	194.9
1458550_at	myosin ID	Myo1d	0.352061	-2.84042	1458550_at	98.3	230.5
1416693_at	forkhead box C2	Foxc2	0.352541	-2.83655	1416693_at	437.1	1222.3
1460667_at	cDNA sequence U90926	U90926	0.353004	-2.83283	1460667_at	52.8	240.4
1440650_at	---	---	0.353444	-2.8293	1440650_at	93.1	252.1
1446345_at	---	---	0.353762	-2.82676	1446345_at	35.4	104.9
1455338_at	alpha 1,4-galactosyltransferase	A4galt	0.354284	-2.82259	1455338_at	13.2	188.8
1457508_at	RIKEN cDNA C430003N24 gene	C430003N24Rik	0.35555	-2.81255	1457508_at	93.6	225
1427300_at	LIM homeobox protein 8	Lhx8	0.357436	-2.7977	1427300_at	70.2	212.6
1435956_at	FERM domain containing 5	Frmd5	0.357436	-2.7977	1435956_at	41.2	151.1
1436413_at	fyn-related kinase	Frk	0.357436	-2.7977	1436413_at	108.6	314.9
1418507_s_at	suppressor of cytokine signaling 2	Socs2	0.357654	-2.796	1418507_s_at	204	491.6
1447510_at	RIKEN cDNA C530014P21 gene	C530014P21Rik	0.358483	-2.78954	1447510_at	9.8	261.4
1424007_at	growth differentiation factor 10	Gdf10	0.358614	-2.78851	1424007_at	156.5	407.9
1452426_x_at	---	---	0.359114	-2.78463	1452426_x_at	115.2	362.9
1456973_at	---	---	0.359234	-2.7837	1456973_at	94.1	318.4
1439307_at	---	---	0.360129	-2.77678	1439307_at	114.7	331.9
1439970_at	---	---	0.360294	-2.77551	1439970_at	86.8	245.9
1435494_s_at	desmoplakin	Dsp	0.361073	-2.76953	1435494_s_at	109	347.3
1422629_s_at	shroom family member 3	Shroom3	0.361772	-2.76417	1422629_s_at	181.8	535.3
1420720_at	hypothetical protein LOC100044234 /// neuronal pentraxin 2	LOC100044234 /// Nptx2	0.361937	-2.76291	1420720_at	57.9	270.7
1440573_at	predicted gene, 100040086	100040086	0.362308	-2.76008	1440573_at	94.5	261.2
1442140_at	tenascin N	Tnn	0.362308	-2.76008	1442140_at	29.7	306.8
1433601_at	adrenergic receptor, alpha 2a	Adra2a	0.362352	-2.75974	1433601_at	32.4	133.3
1441507_at	spectrin beta 2	Spnb2	0.362847	-2.75598	1441507_at	127.2	396.6
1449319_at	R-spondin homolog (Xenopus laevis)	Rspo1	0.363402	-2.75177	1449319_at	22.4	57.8
1456684_at	transmembrane protein 74	Tmem74	0.363402	-2.75177	1456684_at	24.9	120.8
1433184_at	RIKEN cDNA 6720477C19 gene	6720477C19Rik	0.363658	-2.74983	1433184_at	84.6	328.5
1443939_at	predicted gene, OTTMUSG00000008561	OTTMUSG00000008561	0.363658	-2.74983	1443939_at	153.2	518.1
1456960_at	---	---	0.36379	-2.74884	1456960_at	94.4	261.3
1457297_at	---	---	0.36379	-2.74884	1457297_at	91.5	430.4
1457561_at	integrin alpha 5 (fibronectin receptor alpha)	Itga5	0.36379	-2.74884	1457561_at	47.5	128.9
1426936_at	predicted gene, 629242 /// cDNA sequence BC005512 /// predicted gene, EG641366	629242 /// BC005512 /// EG641366	0.364031	-2.74702	1426936_at	1255	3308.2
1427010_s_at	laminin, alpha 5	Lama5	0.364122	-2.74633	1427010_s_at	217.2	654.8
1446167_at	---	---	0.364759	-2.74153	1446167_at	44.2	205.7
1456947_at	---	---	0.366013	-2.73215	1456947_at	95.7	342.3
1458057_at	---	---	0.366866	-2.72579	1458057_at	207.8	543.3
1444780_at	neuron navigator 2	Nav2	0.367827	-2.71867	1444780_at	16.2	182.1
1454558_at	RIKEN cDNA 5430416B10 gene	5430416B10Rik	0.36804	-2.7171	1454558_at	78.5	180.4
1442226_at	hypothetical protein LOC100044162 /// sema domain, immunoglobulin domain (Ig), s	LOC100044162 /// Sema3e	0.368056	-2.71698	1442226_at	16.1	182.1
1446365_at	vesicle transport through interaction with t-SNAREs homolog 1A (yeast)	Vti1a	0.368056	-2.71698	1446365_at	50.5	149.9
1438055_at	retinoic acid receptor responder (tazarotene induced) 1	Rarres1	0.368247	-2.71557	1438055_at	424.2	1407.2
1441229_at	RIKEN cDNA D230019N24 gene	D230019N24Rik	0.368491	-2.71377	1441229_at	53.4	120.3
1450243_a_at	regulator of calcineurin 2	Rcan2	0.36883	-2.71128	1450243_a_at	74.2	194.4
1448962_at	myosin, heavy polypeptide 11, smooth muscle	Myh11	0.369004	-2.71	1448962_at	164.3	501.3
1419663_at	osteoglycin	Ogn	0.369463	-2.70663	1419663_at	2497.5	6345.5
1435147_x_at	cell adhesion molecule 2	Cadm2	0.370856	-2.69647	1435147_x_at	5	70.6
1437558_at	RIKEN cDNA B130021B11 gene	B130021B11Rik	0.370917	-2.69602	1437558_at	138.9	345.4
1416077_at	adrenomedullin	Adm	0.371892	-2.68895	1416077_at	1292.3	3523.8
1439550_at	Zinc finger protein 469, mRNA (cDNA clone IMAGE:5321785)	Tnrc18	0.371953	-2.68851	1439550_at	57.1	269.9
1435749_at	guanine deaminase	Gda	0.372354	-2.68562	1435749_at	157.5	495.7
1441670_at	---	---	0.372478	-2.68472	1441670_at	43.3	155.4
1438989_s_at	RIKEN cDNA B130021B11 gene	B130021B11Rik	0.37335	-2.67845	1438989_s_at	283.9	826.4
1460133_at	---	---	0.373358	-2.67839	1460133_at	66.9	259.2
1434286_at	trichorhinophalangeal syndrome I (human)	Trps1	0.373433	-2.67786	1434286_at	293.3	820.3
1426048_s_at	histidine rich calcium binding protein /// transcription factor AP-2, alpha	Hrc /// Tcfap2a	0.373452	-2.67772	1426048_s_at	41.2	121.3
1418595_at	plasma membrane associated protein, S3-12	S3-12	0.374512	-2.67014	1418595_at	81.3	368.7
1443114_at	RIKEN cDNA A730059M13 gene	A730059M13Rik	0.374525	-2.67005	1443114_at	25.8	171
1451932_a_at	ADAMTS-like 4	Adamtsl4	0.375142	-2.66566	1451932_a_at	372.7	1094.2
1419457_at	Rho-guanine nucleotide exchange factor	Rgnef	0.37584	-2.66071	1419457_at	413.5	829.7
1442241_at	---	---	0.376237	-2.6579	1442241_at	42.1	113.4
1425415_a_at	solute carrier family 1 (neuronal/epithelial high affinity glutamate transporter	Slc1a1	0.376774	-2.65411	1425415_a_at	34	95.4
1458830_at	---	---	0.376774	-2.65411	1458830_at	5.9	52.5
1438160_x_at	solute carrier organic anion transporter family, member 4a1	Slco4a1	0.376893	-2.65327	1438160_x_at	104.7	271.5
1425918_at	EGL nine homolog 3 (C. elegans)	Egln3	0.377137	-2.65156	1425918_at	161.5	393.5
1441692_at	---	---	0.378305	-2.64337	1441692_at	26.2	113.4
1456975_at	TAO kinase 1, mRNA (cDNA clone IMAGE:1380120)	Taok1	0.378305	-2.64337	1456975_at	44.5	157.2
1457470_at	---	---	0.37846	-2.64228	1457470_at	139.2	372.4
1426574_a_at	adducin 3 (gamma)	Add3	0.378552	-2.64164	1426574_a_at	247.6	640.5
1426569_a_at	fyn-related kinase	Frk	0.379555	-2.63466	1426569_a_at	154.1	449.3
1435396_at	syntaxin binding protein 6 (amisyn)	Stxbp6	0.379555	-2.63466	1435396_at	61.4	205.6
1457492_at	Triple functional domain (PTPRF interacting), mRNA (cDNA clone IMAGE:4920714)	Trio	0.379555	-2.63466	1457492_at	50.8	181.6
1427009_at	laminin, alpha 5	Lama5	0.379595	-2.63438	1427009_at	353.4	1070.3
1448886_at	GATA binding protein 3	Gata3	0.379865	-2.63252	1448886_at	61.8	256.5
1420942_s_at	regulator of G-protein signaling 5	Rgs5	0.380536	-2.62787	1420942_s_at	32	122.4
1434667_at	collagen, type VIII, alpha 2	Col8a2	0.380645	-2.62712	1434667_at	154.6	480.3
1460113_at	RIKEN cDNA B930093H17 gene	B930093H17Rik	0.380975	-2.62484	1460113_at	43.5	148.3
1437219_at	---	---	0.381129	-2.62378	1437219_at	130.4	383.6
1440201_at	solute carrier family 8 (sodium/calcium exchanger), member 1	Slc8a1	0.381194	-2.62333	1440201_at	77.2	236
1436279_at	---	---	0.381207	-2.62324	1436279_at	22.9	101.2
1444194_at	---	---	0.382248	-2.6161	1444194_at	58.1	198.5
1444579_at	---	---	0.382248	-2.6161	1444579_at	19.9	85.2
1445600_at	---	---	0.382689	-2.61309	1445600_at	157	348.7
1438398_at	---	---	0.383567	-2.60711	1438398_at	148.4	448
1421992_a_at	insulin-like growth factor binding protein 4	Igfbp4	0.383691	-2.60626	1421992_a_at	370.3	963.6
1416271_at	PERP, TP53 apoptosis effector	Perp	0.383874	-2.60502	1416271_at	764.4	2126.5
1448908_at	phosphatidic acid phosphatase type 2B	Ppap2b	0.383942	-2.60456	1448908_at	848.2	2402.3
1458832_at	---	---	0.383972	-2.60436	1458832_at	22.2	81.3
1443649_at	---	---	0.38406	-2.60376	1443649_at	53.5	139.9
1449440_at	lipin 3	Lpin3	0.38406	-2.60376	1449440_at	24.6	134
1453345_at	NIPA-like domain containing 1	Npal1	0.385294	-2.59542	1453345_at	718.6	1758.3
1420930_s_at	catenin (cadherin associated protein), alpha-like 1	Ctnnal1	0.385676	-2.59285	1420930_s_at	211.4	574.5
1444411_at	---	---	0.385827	-2.59183	1444411_at	24.4	128.5
1417305_at	SPEG complex locus	Speg	0.386642	-2.58637	1417305_at	132.9	347.3
1458947_at	---	---	0.386758	-2.5856	1458947_at	405.3	1172
1448877_at	distal-less homeobox 2	Dlx2	0.387033	-2.58376	1448877_at	140.1	370.3
1429514_at	phosphatidic acid phosphatase type 2B	Ppap2b	0.387496	-2.58067	1429514_at	2160.1	5479.3
1442569_at	---	---	0.387935	-2.57775	1442569_at	49	151.9
1444671_at	RAS protein activator like 2	Rasal2	0.387987	-2.57741	1444671_at	13.6	70.6
1458159_at	---	---	0.388142	-2.57638	1458159_at	70	159.9
1433311_at	RIKEN cDNA D530031A16 gene	D530031A16Rik	0.388315	-2.57523	1433311_at	45.5	207.6
1423186_at	T-cell lymphoma invasion and metastasis 2	Tiam2	0.388543	-2.57372	1423186_at	174.1	375.3
1436766_at	LUC7-like 2 (S. cerevisiae) (Luc7l2), mRNA	Luc7l2	0.388934	-2.57113	1436766_at	506.5	1216.3
1442041_at	hypothetical LOC552876	LOC552876	0.389055	-2.57033	1442041_at	53.7	151.6
1448664_a_at	SPEG complex locus	Speg	0.389091	-2.57009	1448664_a_at	727.3	1470.6
1453540_at	RIKEN cDNA 5430404G13 gene	5430404G13Rik	0.38941	-2.56799	1453540_at	271.7	747.7
1440511_at	---	---	0.391458	-2.55455	1440511_at	47.9	182.1
1449475_at	ATPase, H+/K+ transporting, nongastric, alpha polypeptide	Atp12a	0.391621	-2.55349	1449475_at	0.6	33.9
1440244_at	Avian erythroblastosis virus E-26 (v-ets) oncogene related (Erg), mRNA	Erg	0.393759	-2.53963	1440244_at	93.4	216.3
1449863_a_at	distal-less homeobox 5	Dlx5	0.393759	-2.53963	1449863_a_at	68.8	264.9
1443109_at	---	---	0.393904	-2.53869	1443109_at	83.9	193.7
1435354_at	potassium inwardly-rectifying channel, subfamily J, member 15	Kcnj15	0.394897	-2.5323	1435354_at	215.8	663.9
1440637_at	---	---	0.394897	-2.5323	1440637_at	39	149.9
1420715_a_at	peroxisome proliferator activated receptor gamma	Pparg	0.395093	-2.53105	1420715_a_at	21.4	155.1
1457973_at	---	---	0.395093	-2.53105	1457973_at	101.1	245.8
1438259_at	---	---	0.395606	-2.52776	1438259_at	191.1	580.9
1442074_at	---	---	0.395906	-2.52585	1442074_at	45	99.3
1443544_at	---	---	0.395906	-2.52585	1443544_at	77.4	296.5
1444886_at	---	---	0.396074	-2.52478	1444886_at	40.1	167.8
1450693_at	regulator of G-protein signaling 17	Rgs17	0.39671	-2.52073	1450693_at	261.3	856.3
1434754_at	GTPase activating RANGAP domain-like 4	Garnl4	0.397459	-2.51599	1434754_at	299.6	845.4
1459009_at	---	---	0.397647	-2.51479	1459009_at	53.4	141.2
1437426_at	WW domain containing adaptor with coiled-coil (Wac), mRNA	Wac	0.39792	-2.51307	1437426_at	110.2	339.3
1429052_at	protein tyrosine phosphatase, receptor type, D	Ptprd	0.398127	-2.51176	1429052_at	228.5	575
1436223_at	---	---	0.398513	-2.50933	1436223_at	86.9	289.9
1422912_at	bone morphogenetic protein 4	Bmp4	0.398642	-2.50852	1422912_at	1751.4	4296.9
1419717_at	hypothetical protein LOC100044162 /// sema domain, immunoglobulin domain (Ig), s	LOC100044162 /// Sema3e	0.398824	-2.50737	1419717_at	219.7	597.4
1447839_x_at	adrenomedullin	Adm	0.399206	-2.50497	1447839_x_at	1348.4	3339.9
1419728_at	chemokine (C-X-C motif) ligand 5	Cxcl5	0.399782	-2.50137	1419728_at	996.1	2423.2
1423213_at	plexin C1	Plxnc1	0.399874	-2.50079	1423213_at	61.3	199.3
1423757_x_at	insulin-like growth factor binding protein 4	Igfbp4	0.400649	-2.49595	1423757_x_at	697.1	1917.2
1440789_at	neogenin	Neo1	0.400742	-2.49537	1440789_at	20	70.4
1447047_at	---	---	0.400742	-2.49537	1447047_at	31.6	59.1
1438821_at	---	---	0.400963	-2.49399	1438821_at	39.9	162.1
1422179_at	gap junction protein, beta 4	Gjb4	0.401329	-2.49172	1422179_at	38.4	156.8
1446324_at	---	---	0.401329	-2.49172	1446324_at	20.3	73.8
1438239_at	midline 1	Mid1	0.402311	-2.48564	1438239_at	136.2	487.1
1435184_at	natriuretic peptide receptor 3	Npr3	0.402511	-2.4844	1435184_at	596.3	1439.1
1427231_at	roundabout homolog 1 (Drosophila)	Robo1	0.403269	-2.47974	1427231_at	427.4	1668.3
1441050_at	---	---	0.403269	-2.47974	1441050_at	97	312.3
1433742_at	KN motif and ankyrin repeat domains 1	Kank1	0.403507	-2.47827	1433742_at	514.1	1252.7
1430460_at	RIKEN cDNA 2310047O13 gene	2310047O13Rik	0.403586	-2.47779	1430460_at	18.8	108.9
1434553_at	transmembrane protein 56	Tmem56	0.403586	-2.47779	1434553_at	6.7	41.9
1439048_at	RIKEN cDNA 2900078E11 gene /// cell adhesion molecule 2	2900078E11Rik /// Cadm2	0.403586	-2.47779	1439048_at	1.6	51.7
1445765_at	RIKEN cDNA 9430011C21 gene	9430011C21Rik	0.403586	-2.47779	1445765_at	52.8	155.4
1424008_a_at	RNA binding protein with multiple splicing 2	Rbpms2	0.404391	-2.47285	1424008_a_at	555.5	1445.7
1417214_at	RAB27b, member RAS oncogene family	Rab27b	0.404931	-2.46955	1417214_at	107.5	365.9
1422619_at	phosphatidic acid phosphatase 2a	Ppap2a	0.405111	-2.46846	1422619_at	7616.2	12246.2
1459632_at	---	---	0.407257	-2.45545	1459632_at	91	286.3
1446326_at	collagen, type I, alpha 2	Col1a2	0.407574	-2.45354	1446326_at	140.2	396.5
1440698_at	---	---	0.407642	-2.45313	1440698_at	36.1	120.2
1459133_at	ER degradation enhancer, mannosidase alpha-like 3	Edem3	0.407844	-2.45192	1459133_at	63.1	209.2
1442125_at	KRIT1, ankyrin repeat containing	Krit1	0.408251	-2.44947	1442125_at	39.7	100.7
1456335_at	gene model 106, (NCBI)	Gm106	0.408376	-2.44873	1456335_at	10.3	62.6
1434201_at	chordin-like 1	Chrdl1	0.409005	-2.44496	1434201_at	0.9	63
1446212_at	---	---	0.409005	-2.44496	1446212_at	18.4	85.9
1448690_at	potassium channel, subfamily K, member 1	Kcnk1	0.409005	-2.44496	1448690_at	59.7	246.7
1457516_at	---	---	0.409005	-2.44496	1457516_at	0.9	69
1458700_at	---	---	0.409303	-2.44318	1458700_at	49.8	157.3
1417843_s_at	EPS8-like 2	Eps8l2	0.409528	-2.44184	1417843_s_at	97	385.1
1437883_s_at	---	---	0.40954	-2.44176	1437883_s_at	106.1	320.8
1441624_at	sorbin and SH3 domain containing 2	Sorbs2	0.410525	-2.43591	1441624_at	63.1	181
1441628_at	---	---	0.410525	-2.43591	1441628_at	36.2	83.3
1424187_at	coiled-coil domain containing 80	Ccdc80	0.410708	-2.43482	1424187_at	2377.7	5193.7
1447064_at	---	---	0.410938	-2.43346	1447064_at	37.7	167.4
1434423_at	GULP, engulfment adaptor PTB domain containing 1	Gulp1	0.410955	-2.43336	1434423_at	1453.3	3646.5
1419458_at	Rho-guanine nucleotide exchange factor	Rgnef	0.411129	-2.43233	1419458_at	213.6	544.1
1439807_at	transmembrane protein 74	Tmem74	0.411151	-2.43219	1439807_at	6.9	68.8
1458892_at	RIKEN cDNA 9430047G12 gene	9430047G12Rik	0.411397	-2.43074	1458892_at	133.9	335.9
1417588_at	UDP-N-acetyl-alpha-D-galactosamine:polypeptide N-acetylgalactosaminyltransferase	Galnt3	0.413179	-2.42026	1417588_at	183	379.2
1430362_at	RIKEN cDNA 5730409N24 gene	5730409N24Rik	0.413179	-2.42026	1430362_at	75	194.2
1422620_s_at	phosphatidic acid phosphatase 2a	Ppap2a	0.413267	-2.41974	1422620_s_at	6221	12000.2
1445200_at	---	---	0.413629	-2.41763	1445200_at	55.8	164.4
1441461_at	---	---	0.413972	-2.41562	1441461_at	75.9	205.3
1452107_s_at	---	---	0.414862	-2.41044	1452107_s_at	223.6	568.2
1429822_at	RIKEN cDNA 4633401B06 gene	4633401B06Rik	0.415146	-2.40879	1429822_at	59.1	154.7
1458739_at	---	---	0.415146	-2.40879	1458739_at	70.3	358.5
1436332_at	heat shock protein, alpha-crystallin-related, B6	Hspb6	0.415209	-2.40842	1436332_at	1543.6	3617.4
1445689_at	---	---	0.415292	-2.40795	1445689_at	161.9	380.5
1455346_at	mannan-binding lectin serine peptidase 1	Masp1	0.4162	-2.40269	1455346_at	62.3	145.8
1442845_at	RIKEN cDNA C130075A20 gene	C130075A20Rik	0.417248	-2.39666	1442845_at	171.9	585.8
1458690_at	membrane-associated ring finger (C3HC4) 7	2009-03-07	0.4175	-2.39521	1458690_at	49.6	82.9
1444538_at	---	---	0.417755	-2.39375	1444538_at	100	343.3
1438762_at	---	---	0.418283	-2.39073	1438762_at	72.1	162.3
1443231_at	---	---	0.418283	-2.39073	1443231_at	29.7	219
1443630_at	---	---	0.418283	-2.39073	1443630_at	24	100.3
1418476_at	cytokine receptor-like factor 1	Crlf1	0.418388	-2.39013	1418476_at	3174.6	7770.3
1421398_at	tripartite motif-containing 7	Trim7	0.418874	-2.38735	1421398_at	15.4	108.5
1458575_at	---	---	0.418886	-2.38728	1458575_at	179.6	493.2
1420693_at	myomesin 1	Myom1	0.419033	-2.38645	1420693_at	296.4	730.5
1422771_at	MAD homolog 6 (Drosophila)	Smad6	0.419164	-2.3857	1422771_at	581.5	1545.4
1420695_at	dachshund 1 (Drosophila)	Dach1	0.419808	-2.38204	1420695_at	36.7	118.5
1430191_at	RIKEN cDNA 9130004J05 gene	9130004J05Rik	0.419808	-2.38204	1430191_at	118.5	234.9
1443157_at	---	---	0.419961	-2.38117	1443157_at	56.8	182.1
1457586_at	---	---	0.420472	-2.37828	1457586_at	14.5	94.6
1449109_at	suppressor of cytokine signaling 2	Socs2	0.420477	-2.37825	1449109_at	118.9	508.5
1434766_at	---	---	0.420492	-2.37816	1434766_at	48.2	163.9
1446906_at	expressed sequence C81615	C81615	0.42108	-2.37484	1446906_at	85.8	321
1415936_at	breast cancer anti-estrogen resistance 3	Bcar3	0.42186	-2.37046	1415936_at	149.3	373.2
1441680_at	---	---	0.42186	-2.37046	1441680_at	236	379.3
1424886_at	protein tyrosine phosphatase, receptor type, D	Ptprd	0.42245	-2.36714	1424886_at	350.7	869.9
1459187_at	---	---	0.422466	-2.36705	1459187_at	125.9	285.8
1444269_at	---	---	0.422552	-2.36657	1444269_at	50	125.2
1456686_at	---	---	0.422552	-2.36657	1456686_at	82.8	226.3
1440634_at	---	---	0.422556	-2.36655	1440634_at	43.6	143.3
1442556_at	---	---	0.422636	-2.3661	1442556_at	36.4	47.6
1444333_at	---	---	0.422636	-2.3661	1444333_at	26.6	101.1
1454487_at	RIKEN cDNA 5830490A04 gene	5830490A04Rik	0.422636	-2.3661	1454487_at	3.3	40.3
1432349_a_at	syncoilin	Sync	0.422791	-2.36524	1432349_a_at	91.2	261.3
1451891_a_at	dysferlin	Dysf	0.423123	-2.36338	1451891_a_at	223.2	705.4
1431213_a_at	hypothetical gene LOC433762	LOC433762	0.423262	-2.3626	1431213_a_at	67.1	177.4
1459749_s_at	FAT tumor suppressor homolog 4 (Drosophila)	Fat4	0.423587	-2.36079	1459749_s_at	1694.4	4237
1443020_at	homeobox containing 1	Hmbox1	0.423591	-2.36077	1443020_at	41	127.6
1457966_at	---	---	0.423591	-2.36077	1457966_at	73.3	165.1
1460574_at	FAT tumor suppressor homolog 4 (Drosophila)	Fat4	0.423743	-2.35992	1460574_at	1084.2	2682.1
1459948_at	---	---	0.42378	-2.35972	1459948_at	67.1	158.8
1459635_at	---	---	0.424286	-2.3569	1459635_at	71.5	232.6
1454806_at	family with sequence similarity 49, member B	Fam49a	0.424523	-2.35558	1454806_at	121	311
1433489_s_at	fibroblast growth factor receptor 2	Fgfr2	0.425045	-2.35269	1433489_s_at	414.5	981.4
1422033_a_at	ciliary neurotrophic factor /// zinc finger protein 91 /// zinc finger protein 9	Cntf /// Zfp91 /// Zfp91-cntf	0.425056	-2.35263	1422033_a_at	218.1	489.5
1421991_a_at	insulin-like growth factor binding protein 4	Igfbp4	0.425363	-2.35093	1421991_a_at	91.2	223.5
1440586_at	RIKEN cDNA B430203I24 gene	B430203I24Rik	0.425887	-2.34804	1440586_at	39.7	88.4
1445866_at	microtubule associated serine/threonine kinase family member 4	Mast4	0.425929	-2.34781	1445866_at	76.3	170.3
1429900_at	RIKEN cDNA 5330406M23 gene	5330406M23Rik	0.426269	-2.34594	1429900_at	103.1	310.1
1441444_at	Neurobeachin like 1, mRNA (cDNA clone IMAGE:6835095)	Nbeal1	0.426294	-2.3458	1441444_at	76.8	196.8
1419675_at	nerve growth factor	Ngf	0.426375	-2.34535	1419675_at	132.8	365.6
1438245_at	---	---	0.426499	-2.34467	1438245_at	55.8	203.2
1426570_a_at	fyn-related kinase	Frk	0.426915	-2.34239	1426570_a_at	133.3	375.8
1439138_at	---	---	0.426958	-2.34215	1439138_at	123.2	407
1455967_at	sorbin and SH3 domain containing 1	Sorbs1	0.427651	-2.33835	1455967_at	84.7	267.3
1420641_a_at	sulfide quinone reductase-like (yeast)	Sqrdl	0.42802	-2.33634	1420641_a_at	498.7	1184.5
1435748_at	guanine deaminase	Gda	0.428031	-2.33628	1435748_at	153.7	367.5
1443355_at	---	---	0.428778	-2.33221	1443355_at	102.9	196.8
1444268_at	cDNA sequence BC004004	BC004004	0.428778	-2.33221	1444268_at	42.7	151.6
1416871_at	a disintegrin and metallopeptidase domain 8	Adam8	0.429373	-2.32898	1416871_at	249.5	590.9
1456547_at	---	---	0.429542	-2.32806	1456547_at	263.9	604.3
1444258_at	---	---	0.429716	-2.32712	1444258_at	72	287.2
1438866_at	glutamate receptor ionotropic, NMDA3A	Grin3a	0.430557	-2.32257	1438866_at	50	139.8
1446599_at	---	---	0.430557	-2.32257	1446599_at	26.2	104.2
1423071_x_at	RIKEN cDNA 6720475J19 gene	6720475J19Rik	0.4306	-2.32234	1423071_x_at	1305.3	3454.9
1424367_a_at	homer homolog 2 (Drosophila)	Homer2	0.430985	-2.32027	1424367_a_at	69.1	189.8
1429463_at	protein kinase, AMP-activated, alpha 2 catalytic subunit	Prkaa2	0.430985	-2.32027	1429463_at	52.9	125.4
1459170_at	---	---	0.431081	-2.31975	1459170_at	29.5	83.5
1436248_at	---	---	0.43111	-2.31959	1436248_at	363.4	830.5
1428083_at	RIKEN cDNA 2310043N10 gene	2310043N10Rik	0.431325	-2.31844	1428083_at	1358.4	3307.7
1437274_at	coatomer protein complex subunit alpha	Copa	0.431394	-2.31807	1437274_at	134.7	306.8
1420551_at	RIKEN cDNA 2310039E09 gene	2310039E09Rik	0.431707	-2.31639	1420551_at	76.2	246
1429830_a_at	CD59a antigen	Cd59a	0.431739	-2.31622	1429830_a_at	486.7	1114.1
1443037_at	---	---	0.433214	-2.30833	1443037_at	76.7	233.3
1427312_at	cardiomyopathy associated 5	Cmya5	0.433929	-2.30453	1427312_at	43.2	125.9
1450325_at	angiopoietin 4	Angpt4	0.433934	-2.3045	1450325_at	77.6	163.1
1421400_at	potassium large conductance calcium-activated channel, subfamily M, beta member	Kcnmb1	0.434038	-2.30395	1421400_at	39.7	143.5
1436041_at	similar to dHand protein	LOC100046086	0.434185	-2.30317	1436041_at	254	677.5
1442445_at	RIKEN cDNA 2610027H17 gene	2610027H17Rik	0.434242	-2.30286	1442445_at	64.8	130.8
1457823_at	cysteine rich protein 61	Cyr61	0.434476	-2.30162	1457823_at	521.9	1258.5
1423561_at	NEL-like 2 (chicken)	Nell2	0.435102	-2.29831	1423561_at	74.2	226.4
1438879_at	---	---	0.43531	-2.29722	1438879_at	80.2	201.2
1440111_at	---	---	0.43531	-2.29722	1440111_at	0.9	64.6
1443012_at	---	---	0.43531	-2.29722	1443012_at	29.7	107.9
1443258_at	forkhead box P1	Foxp1	0.43531	-2.29722	1443258_at	24.9	103.6
1429977_at	RIKEN cDNA 9030425L15 gene	9030425L15Rik	0.435536	-2.29602	1429977_at	102.6	320.3
1451782_a_at	solute carrier family 29 (nucleoside transporters), member 1	Slc29a1	0.43576	-2.29484	1451782_a_at	407	1137.5
1435603_at	sushi, nidogen and EGF-like domains 1	Sned1	0.435947	-2.29386	1435603_at	136.7	426.5
1458376_at	RIKEN cDNA B930025B16 gene	B930025B16Rik	0.435947	-2.29386	1458376_at	239.2	633.1
1452106_at	nephronectin	Npnt	0.436213	-2.29246	1452106_at	269.3	653.5
1456955_at	---	---	0.436366	-2.29165	1456955_at	89.9	242.3
1458469_at	Casitas B-lineage lymphoma b	Cblb	0.43637	-2.29163	1458469_at	149.2	359.5
1439018_at	FH2 domain containing 1	Fhdc1	0.436983	-2.28842	1439018_at	364.1	1015.7
1435981_at	neuron navigator 2	Nav2	0.437055	-2.28804	1435981_at	297.7	711.5
1456159_at	---	---	0.437299	-2.28676	1456159_at	76.4	330.3
1417618_at	inter-alpha trypsin inhibitor, heavy chain 2	Itih2	0.437724	-2.28454	1417618_at	122.3	343.2
1440461_at	---	---	0.437747	-2.28443	1440461_at	72.6	164.9
1449465_at	reelin	Reln	0.43781	-2.2841	1449465_at	36.5	105.3
1446094_at	---	---	0.437939	-2.28342	1446094_at	132.7	310.9
1445395_at	---	---	0.437972	-2.28325	1445395_at	40.9	170.1
1443249_at	---	---	0.438012	-2.28304	1443249_at	8.3	44.3
1456344_at	Tenascin C (Tnc), mRNA	Tnc	0.43829	-2.28159	1456344_at	737.6	1542.8
1421996_at	transcription factor AP-2, alpha	Tcfap2a	0.43846	-2.28071	1421996_at	55.5	188.5
1458899_at	ubiquitin specific peptidase 53	Usp53	0.43846	-2.28071	1458899_at	5.2	86.1
1438301_at	---	---	0.438899	-2.27843	1438301_at	169.9	369.3
1423278_at	protein tyrosine phosphatase, receptor type, K	Ptprk	0.43905	-2.27764	1423278_at	189.1	452.5
1439691_at	DNA segment, Chr 5, ERATO Doi 579, expressed	D5Ertd579e	0.439281	-2.27645	1439691_at	50.5	171.2
1419431_at	epiregulin	Ereg	0.439478	-2.27543	1419431_at	1631.6	3207.2
1442760_x_at	---	---	0.439555	-2.27503	1442760_x_at	206.6	484.8
1458140_at	slit homolog 2 (Drosophila)	Slit2	0.440271	-2.27133	1458140_at	212.7	589.6
1426218_at	glucocorticoid induced transcript 1	Glcci1	0.440324	-2.27106	1426218_at	204.5	239.6
1447165_at	---	---	0.440333	-2.27101	1447165_at	36.7	114.8
1422592_at	catenin (cadherin associated protein), delta 2 /// similar to arm-repeat protein	Ctnnd2 /// LOC100045979	0.440468	-2.27031	1422592_at	234.6	568.5
1458290_at	---	---	0.440719	-2.26902	1458290_at	42.1	110.3
1435504_at	CAP-GLY domain containing linker protein family, member 4	Clip4	0.441073	-2.2672	1435504_at	157.5	368.9
1445798_at	discs, large homolog 1 (Drosophila)	Dlg1	0.441138	-2.26686	1445798_at	30	64.4
1447071_at	---	---	0.441138	-2.26686	1447071_at	38.1	93.4
1457357_at	tousled-like kinase 2 (Arabidopsis)	Tlk2	0.441138	-2.26686	1457357_at	77.2	142.9
1458240_at	Putative membrane-associated guanylate kinase 1 (Magi-1) mRNA, alternatively spl	Magi1	0.441553	-2.26473	1458240_at	28.8	97.1
1450193_at	hyperpolarization-activated, cyclic nucleotide-gated K+ 1	Hcn1	0.442373	-2.26054	1450193_at	58.1	130.1
1433590_at	hect domain and RLD 3	Herc3	0.443774	-2.2534	1433590_at	186.2	505
1444763_at	protein tyrosine phosphatase, receptor type, K	Ptprk	0.443953	-2.25249	1444763_at	26.5	71.1
1424544_at	nuclear receptor binding protein 2	Nrbp2	0.444781	-2.2483	1424544_at	85.5	244.2
1430152_at	epidermal growth factor receptor pathway substrate 15	Eps15	0.445015	-2.24712	1430152_at	45.5	147.9
1449356_at	ankyrin repeat and SOCs box-containing 5	Asb5	0.445074	-2.24682	1449356_at	236.5	544.2
1420579_s_at	cystic fibrosis transmembrane conductance regulator homolog	Cftr	0.445107	-2.24665	1420579_s_at	9.4	36.9
1441797_at	---	---	0.44519	-2.24623	1441797_at	2.9	78.6
1442156_at	RIKEN cDNA E030030I06 gene	E030030I06Rik	0.445262	-2.24587	1442156_at	25.2	180.2
1417215_at	RAB27b, member RAS oncogene family	Rab27b	0.445642	-2.24395	1417215_at	78.7	183.2
1446475_at	---	---	0.44595	-2.2424	1446475_at	99.3	278.3
1434881_s_at	potassium channel tetramerisation domain containing 12	Kctd12	0.446264	-2.24083	1434881_s_at	544.2	1364.8
1418710_at	CD59a antigen	Cd59a	0.446658	-2.23885	1418710_at	494.9	1271.5
1436613_at	coronin 6	Coro6	0.446994	-2.23717	1436613_at	4.8	107.8
1438781_at	Tet oncogene family member 2, mRNA (cDNA clone IMAGE:4977050)	Tet2	0.446994	-2.23717	1438781_at	86.6	238.7
1447156_at	---	---	0.446994	-2.23717	1447156_at	72.1	182.3
1449470_at	distal-less homeobox 1	Dlx1	0.446994	-2.23717	1449470_at	1.9	13.7
1444856_at	---	---	0.447504	-2.23462	1444856_at	68.1	110.4
1428853_at	patched homolog 1	Ptch1	0.447839	-2.23294	1428853_at	308	720
1435284_at	reticulon 4	Rtn4	0.4484	-2.23015	1435284_at	671.4	1587.3
1455717_s_at	dishevelled associated activator of morphogenesis 2	Daam2	0.448892	-2.22771	1455717_s_at	62.7	213.8
1456945_at	nudix (nucleoside diphosphate linked moiety X)-type motif 6	Nudt6	0.449099	-2.22668	1456945_at	754	1510.6
1428902_at	carbohydrate sulfotransferase 11	Chst11	0.449152	-2.22642	1428902_at	391.6	968.6
1436767_at	LUC7-like 2 (S. cerevisiae)	Luc7l2	0.449331	-2.22553	1436767_at	529.1	1232.6
1448545_at	syndecan 2	Sdc2	0.449347	-2.22545	1448545_at	1659.1	3636
1455970_at	---	---	0.449458	-2.2249	1455970_at	176.9	451.7
1418486_at	vanin 1	Vnn1	0.449866	-2.22288	1418486_at	152.7	408.5
1438072_at	---	---	0.45025	-2.22099	1438072_at	143.9	289.8
1444515_at	---	---	0.45025	-2.22099	1444515_at	63.3	154.2
1419814_s_at	S100 calcium binding protein A1	S100a1	0.450685	-2.21884	1419814_s_at	386.9	1140.9
1440404_at	---	---	0.450739	-2.21858	1440404_at	78.3	204.5
1442340_x_at	cysteine rich protein 61	Cyr61	0.451148	-2.21657	1442340_x_at	497.8	1320.6
1439655_at	---	---	0.451744	-2.21364	1439655_at	85.6	234.4
1435537_at	protein tyrosine phosphatase, receptor type, D	Ptprd	0.451907	-2.21285	1435537_at	350.9	752.5
1451769_s_at	similar to protocadherin alpha 11 /// protocadherin alpha 1 /// protocadherin al	LOC100046214 /// Pcdha1 /// Pcdha10 /// Pcdha11 /// Pcdha12 /// Pcdha2 /// Pcdha	0.453085	-2.20709	1451769_s_at	15.8	85.1
1446481_at	---	---	0.453477	-2.20518	1446481_at	94.8	180.9
1459150_at	---	---	0.453477	-2.20518	1459150_at	28.9	166.8
1455766_at	gamma-aminobutyric acid (GABA-A) receptor, subunit alpha 1	Gabra1	0.453777	-2.20373	1455766_at	18.3	79.6
1456449_at	---	---	0.453777	-2.20373	1456449_at	1.4	43.3
1439311_at	RIKEN cDNA B830012L14 gene	B830012L14Rik	0.453777	-2.20372	1439311_at	87.4	207.4
1436910_at	RAS protein activator like 2	Rasal2	0.455084	-2.1974	1436910_at	304.7	770.6
1457532_at	---	---	0.455546	-2.19517	1457532_at	29.3	108.9
1420545_a_at	chimerin (chimaerin) 1	Chn1	0.455871	-2.1936	1420545_a_at	131.1	260.9
1446280_at	---	---	0.455992	-2.19302	1446280_at	39.2	138.6
1441437_at	---	---	0.45604	-2.19279	1441437_at	105.9	325.2
1443533_at	---	---	0.45604	-2.19279	1443533_at	80.7	260
1434036_at	metastasis suppressor 1	Mtss1	0.456369	-2.19121	1434036_at	246.9	753.6
1422118_at	syncoilin	Sync	0.457035	-2.18802	1422118_at	151.4	319.7
1456321_at	NIPA-like domain containing 1	Npal1	0.45771	-2.18479	1456321_at	350.6	802.4
1441498_at	---	---	0.458061	-2.18312	1441498_at	10.5	68.5
1439094_at	clathrin, heavy polypeptide (Hc)	Cltc	0.458114	-2.18286	1439094_at	207.5	610.1
1439610_at	RAB27b, member RAS oncogene family	Rab27b	0.458166	-2.18262	1439610_at	42.5	135.7
1459595_at	---	---	0.458166	-2.18262	1459595_at	51	142.7
1437776_at	transmembrane and coiled coil domains 1	Tmcc1	0.458661	-2.18026	1437776_at	34.3	105.8
1446953_at	---	---	0.458661	-2.18026	1446953_at	72.7	185.9
1430291_at	dedicator of cytokinesis 5	Dock5	0.459108	-2.17814	1430291_at	550.9	1103.1
1416157_at	vinculin	Vcl	0.459647	-2.17558	1416157_at	566	1293.9
1426791_at	RUN and SH3 domain containing 2	Rusc2	0.459672	-2.17546	1426791_at	189.6	832.8
1424893_at	nuclear distribution gene E-like homolog 1 (A. nidulans)	Ndel1	0.460462	-2.17173	1424893_at	93.2	200.3
1437270_a_at	cardiotrophin-like cytokine factor 1	Clcf1	0.460567	-2.17124	1437270_a_at	292.3	727
1440095_at	---	---	0.46089	-2.16972	1440095_at	173.2	493.7
1443702_at	microtubule-associated protein 4	Mtap4	0.461196	-2.16827	1443702_at	107.9	276.5
1440804_at	natural killer tumor recognition sequence	Nktr	0.462058	-2.16423	1440804_at	57.6	171.5
1434572_at	histone deacetylase 9	Hdac9	0.463333	-2.15828	1434572_at	36.8	107.2
1432787_at	RIKEN cDNA 6720420G18 gene	6720420G18Rik	0.463498	-2.15751	1432787_at	4.3	37.9
1440671_at	RIKEN cDNA A130012E19 gene	A130012E19Rik	0.463498	-2.15751	1440671_at	139.5	287.5
1446720_at	---	---	0.463498	-2.15751	1446720_at	49.3	167.4
1448510_at	ephrin A1	Efna1	0.463498	-2.15751	1448510_at	41.4	125.4
1457313_at	oculocerebrorenal syndrome of Lowe	Ocrl	0.463498	-2.15751	1457313_at	59.7	110.5
1416503_at	latexin	Lxn	0.463566	-2.15719	1416503_at	3373	6770.5
1438325_at	ecotropic viral integration site 1	Evi1	0.46384	-2.15592	1438325_at	1225.2	2469.4
1427201_at	musculoskeletal, embryonic nuclear protein 1	Mustn1	0.463924	-2.15552	1427201_at	85.4	258.1
1446392_at	---	---	0.463966	-2.15533	1446392_at	131.9	340.1
1419490_at	family with sequence similarity 19, member A5	Fam19a5	0.4654	-2.14869	1419490_at	15.6	211
1433643_at	calcium channel, voltage-dependent, alpha2/delta subunit 1	Cacna2d1	0.465506	-2.1482	1433643_at	807.8	1986.6
1435708_at	---	---	0.465634	-2.14761	1435708_at	108.3	332.1
1444344_at	---	---	0.465643	-2.14757	1444344_at	30.1	189.3
1450342_at	bone morphogenetic protein 8b	Bmp8b	0.465643	-2.14757	1450342_at	1	18.1
1459734_at	---	---	0.466241	-2.14481	1459734_at	72.6	178.2
1434046_at	expressed sequence AA467197	AA467197	0.466323	-2.14444	1434046_at	21.8	58.5
1436575_at	glutamate receptor ionotropic, NMDA3A	Grin3a	0.466494	-2.14365	1436575_at	8.9	82.9
1446521_at	---	---	0.466494	-2.14365	1446521_at	88.8	215.7
1453693_at	WD repeat domain 20b	Wdr20b	0.466494	-2.14365	1453693_at	10.5	31.6
1425978_at	myocardin	Myocd	0.466508	-2.14359	1425978_at	34.1	79.1
1423298_at	adducin 3 (gamma)	Add3	0.46675	-2.14247	1423298_at	471	1000.7
1435628_x_at	predicted gene, 629242 /// cDNA sequence BC005512 /// predicted gene, EG641366	629242 /// BC005512 /// EG641366	0.466773	-2.14237	1435628_x_at	558.2	1311.3
1416601_a_at	regulator of calcineurin 1	Rcan1	0.467334	-2.1398	1416601_a_at	120.5	423
1415801_at	gap junction protein, alpha 1	Gja1	0.467431	-2.13935	1415801_at	420	1054.5
1426418_at	atonal homolog 8 (Drosophila)	Atoh8	0.468517	-2.13439	1426418_at	147.6	470
1459722_at	Zinc finger, SWIM domain containing 6 (Zswim6), mRNA	Zswim6	0.468745	-2.13336	1459722_at	283.3	422.2
1448299_at	solute carrier family 1 (neuronal/epithelial high affinity glutamate transporter	Slc1a1	0.469124	-2.13163	1448299_at	21.5	113.9
1459560_at	speckle-type POZ protein-like	Spopl	0.469124	-2.13163	1459560_at	63.2	157.6
1425747_at	dedicator of cytokinesis 5	Dock5	0.469153	-2.1315	1425747_at	279	690.6
1418271_at	basic helix-loop-helix family, member e22	Bhlhe22	0.470087	-2.12726	1418271_at	37.4	215.3
1444609_at	---	---	0.470087	-2.12726	1444609_at	47.3	154.8
1446318_at	---	---	0.470087	-2.12726	1446318_at	23.9	67.2
1443535_at	RAB GTPase activating protein 1 (Rabgap1), transcript variant 1, mRNA	Rabgap1	0.470176	-2.12686	1443535_at	78.2	173.1
1423267_s_at	integrin alpha 5 (fibronectin receptor alpha)	Itga5	0.470317	-2.12623	1423267_s_at	598.9	1258.3
1457198_at	neuropilin 1	Nrp1	0.47054	-2.12522	1457198_at	262.7	626.8
1441055_at	A kinase (PRKA) anchor protein 2 /// paralemmin 2 /// Palm2-Akap2 protein	Akap2 /// Palm2 /// Palm2-akap2	0.471259	-2.12198	1441055_at	132.2	299.8
1443088_at	RIKEN cDNA 9930031P18 gene	9930031P18Rik	0.471355	-2.12154	1443088_at	196.9	529.7
1456956_at	IKAROS family zinc finger 2	Ikzf2	0.471404	-2.12132	1456956_at	54.6	150.5
1429882_at	RIKEN cDNA 6820431F20 gene	6820431F20Rik	0.471622	-2.12034	1429882_at	251.8	576.2
1439109_at	coiled-coil domain containing 68	Ccdc68	0.472006	-2.11862	1439109_at	157.3	381.1
1441635_at	---	---	0.472395	-2.11687	1441635_at	68.5	157.7
1444285_at	---	---	0.472876	-2.11472	1444285_at	34.2	64.7
1425906_a_at	hypothetical protein LOC100044162 /// sema domain, immunoglobulin domain (Ig), s	LOC100044162 /// Sema3e	0.473841	-2.11041	1425906_a_at	43.5	153.7
1440593_at	---	---	0.473841	-2.11041	1440593_at	60.4	126.6
1444817_at	pleckstrin homology domain containing, family H (with MyTH4 domain) member 2	Plekhh2	0.473841	-2.11041	1444817_at	19.4	59.3
1438814_at	---	---	0.473973	-2.10983	1438814_at	69.3	163.8
1444372_at	---	---	0.474453	-2.10769	1444372_at	47.2	191.4
1422235_at	5-hydroxytryptamine (serotonin) receptor 7	Htr7	0.474462	-2.10765	1422235_at	10.9	27.6
1443127_at	RIKEN cDNA 9630021D06 gene	9630021D06Rik	0.474462	-2.10765	1443127_at	14.8	49.3
1445941_at	---	---	0.474462	-2.10765	1445941_at	56.7	114.7
1440372_at	---	---	0.475162	-2.10454	1440372_at	44.7	104.3
1444472_at	---	---	0.475162	-2.10454	1444472_at	41.7	110.5
1441977_at	RIKEN cDNA 9630023C09 gene	9630023C09Rik	0.47534	-2.10376	1441977_at	41.7	144.9
1442849_at	low density lipoprotein receptor-related protein 1	Lrp1	0.475682	-2.10225	1442849_at	73	182.1
1417455_at	transforming growth factor, beta 3	Tgfb3	0.47569	-2.10221	1417455_at	2535.8	5007.3
1443673_x_at	---	---	0.476129	-2.10027	1443673_x_at	51.7	179.3
1446268_at	Cytohesin 3, mRNA (cDNA clone MGC:28114 IMAGE:3969080)	Cyth3	0.476273	-2.09964	1446268_at	44.6	125.5
1437268_at	LanC lantibiotic synthetase component C-like 3 (bacterial)	Lancl3	0.476768	-2.09745	1437268_at	64.6	202.1
1444647_at	phospholipase A2, activating protein	Plaa	0.476914	-2.09681	1444647_at	55.3	100.3
1453771_at	GULP, engulfment adaptor PTB domain containing 1	Gulp1	0.478208	-2.09114	1453771_at	916.5	1803.7
1428670_at	hypothetical gene LOC72520	LOC72520	0.478522	-2.08977	1428670_at	483	920.2
1424529_s_at	cell growth regulator with EF hand domain 1	Cgref1	0.4786	-2.08943	1424529_s_at	360.8	965.3
1427633_a_at	pregnancy-associated plasma protein A	Pappa	0.478658	-2.08917	1427633_a_at	662.2	1655.2
1444890_at	---	---	0.479087	-2.08731	1444890_at	137.5	246.3
1457559_at	---	---	0.479087	-2.08731	1457559_at	94.5	298.1
1419331_at	cadherin 17	Cdh17	0.479515	-2.08544	1419331_at	5	55.6
1453457_at	sorcin	Sri	0.479515	-2.08544	1453457_at	105.8	165.7
1446510_at	---	---	0.479642	-2.08489	1446510_at	79.4	126.8
1439168_at	calcium/calmodulin-dependent protein kinase II, delta	Camk2d	0.479656	-2.08483	1439168_at	71.1	154.5
1423277_at	protein tyrosine phosphatase, receptor type, K	Ptprk	0.479689	-2.08468	1423277_at	218.8	687.8
1439839_at	RIKEN cDNA D130051D11 gene	D130051D11Rik	0.480263	-2.08219	1439839_at	39.3	146.3
1441328_at	---	---	0.480263	-2.08219	1441328_at	80.3	159.7
1446426_at	---	---	0.480263	-2.08219	1446426_at	7.3	104.5
1447845_s_at	vanin 1	Vnn1	0.480263	-2.08219	1447845_s_at	51.5	176.4
1449488_at	paired-like homeodomain transcription factor 1	Pitx1	0.480263	-2.08219	1449488_at	41.7	127.3
1434958_at	sacsin	Sacs	0.480288	-2.08208	1434958_at	655.6	1500.8
1443075_at	---	---	0.480478	-2.08126	1443075_at	6.8	68.2
1438535_at	pleckstrin homology domain interacting protein	Phip	0.480645	-2.08054	1438535_at	98.3	299.5
1437224_at	reticulon 4	Rtn4	0.480691	-2.08034	1437224_at	289.7	610.5
1420743_a_at	protein phosphatase 3, catalytic subunit, gamma isoform	Ppp3cc	0.480798	-2.07988	1420743_a_at	56.4	167.5
1425315_at	dedicator of cytokinesis 7	Dock7	0.480798	-2.07988	1425315_at	66.9	186.7
1425524_at	RNA binding motif protein 25	Rbm25	0.480798	-2.07988	1425524_at	117.1	267.4
1432352_at	cyclin Y	Ccny	0.480798	-2.07988	1432352_at	92.2	198.4
1433615_at	transmembrane protein 117	Tmem117	0.480798	-2.07988	1433615_at	48.7	162.2
1456526_at	RIKEN cDNA C130034I24 gene	C130034I24Rik	0.480798	-2.07988	1456526_at	55.7	152.9
1433474_at	EGF-like repeats and discoidin I-like domains 3	Edil3	0.480992	-2.07904	1433474_at	608.9	1397.2
1429631_at	sirtuin 6 (silent mating type information regulation 2, homolog) 6 (S. cerevisia	Sirt6	0.480992	-2.07903	1429631_at	56.6	165.1
1438231_at	forkhead box P2	Foxp2	0.481715	-2.07592	1438231_at	290.3	702.1
1430667_at	protocadherin 10	Pcdh10	0.481827	-2.07543	1430667_at	77.2	167.8
1430768_at	RIKEN cDNA 9530018H14 gene	9530018H14Rik	0.481827	-2.07543	1430768_at	20.4	125.3
1455610_at	synemin, intermediate filament protein	Synm	0.481827	-2.07543	1455610_at	33.8	188.4
1420807_a_at	delta-like 2 homolog (Drosophila)	Dlk2	0.482628	-2.07199	1420807_a_at	76	239.2
1454890_at	angiomotin	Amot	0.482704	-2.07166	1454890_at	1769.8	3284.1
1438783_at	---	---	0.483293	-2.06914	1438783_at	176.3	438.5
1420377_at	ST8 alpha-N-acetyl-neuraminide alpha-2,8-sialyltransferase 2	St8sia2	0.483501	-2.06825	1420377_at	101.8	145.1
1443027_at	---	---	0.483501	-2.06825	1443027_at	31.8	54.4
1457128_at	expressed sequence AL024213	AL024213	0.483501	-2.06825	1457128_at	94	199.8
1449340_at	sclerostin domain containing 1	Sostdc1	0.483659	-2.06757	1449340_at	23.3	97.6
1459463_at	---	---	0.483659	-2.06757	1459463_at	11.8	51.1
1451775_s_at	interleukin 13 receptor, alpha 1	Il13ra1	0.483727	-2.06728	1451775_s_at	261.3	511
1443619_at	transmembrane protein 30A	Tmem30a	0.484326	-2.06473	1443619_at	62.1	238.7
1441266_at	Striatin, calmodulin binding protein 3 (Strn3), mRNA	Strn3	0.484343	-2.06465	1441266_at	175.5	420
1437798_at	RIKEN cDNA 6720422M22 gene	6720422M22Rik	0.484643	-2.06338	1437798_at	61.2	191.6
1417872_at	four and a half LIM domains 1	Fhl1	0.484848	-2.0625	1417872_at	6927.4	13619
1422415_at	angiogenin, ribonuclease A family, member 2	Ang2	0.485602	-2.0593	1422415_at	5.2	52.1
1440624_at	---	---	0.485602	-2.0593	1440624_at	23.9	51.2
1443521_at	---	---	0.485812	-2.05841	1443521_at	43.4	130.2
1443166_at	---	---	0.486372	-2.05604	1443166_at	36.5	65.1
1439722_at	---	---	0.486592	-2.05511	1439722_at	84.2	276.5
1446272_at	PCTAIRE-motif protein kinase 2	Pctk2	0.486592	-2.05511	1446272_at	115.2	165.5
1438895_at	RIKEN cDNA A430102J17 gene	A430102J17Rik	0.486777	-2.05433	1438895_at	192.8	416.8
1424528_at	cell growth regulator with EF hand domain 1	Cgref1	0.486916	-2.05374	1424528_at	311.7	850.4
1458497_at	---	---	0.486925	-2.0537	1458497_at	92.7	207
1456688_at	---	---	0.486969	-2.05352	1456688_at	59	141.8
1417012_at	syndecan 2	Sdc2	0.487398	-2.05171	1417012_at	1450.5	3085
1459713_s_at	anoctamin 1, calcium activated chloride channel	Ano1	0.487657	-2.05062	1459713_s_at	146.9	590.8
1438968_x_at	serine protease inhibitor, Kunitz type 2	Spint2	0.487737	-2.05029	1438968_x_at	138.7	348
1418509_at	carbonyl reductase 2	Cbr2	0.487919	-2.04952	1418509_at	909.7	2062.8
1440365_at	---	---	0.48814	-2.04859	1440365_at	53.7	109.2
1445626_at	---	---	0.48814	-2.04859	1445626_at	72.5	177.8
1441185_at	Musashi homolog 2 (Drosophila)	Msi2	0.488562	-2.04682	1441185_at	57.6	100.9
1446117_at	spire homolog 1 (Drosophila)	Spire1	0.488562	-2.04682	1446117_at	72.6	174.3
1457579_at	DNA segment, Chr 11, ERATO Doi 717, expressed	D11Ertd717e	0.488562	-2.04682	1457579_at	60.4	155.6
1419730_at	S-adenosylhomocysteine hydrolase-like 2	Ahcyl2	0.488947	-2.04521	1419730_at	48.8	194.8
1441117_at	---	---	0.488947	-2.04521	1441117_at	38.4	125.7
1457712_at	chromodomain helicase DNA binding protein 8	Chd8	0.488946	-2.04521	1457712_at	48.8	144.3
1437271_at	cardiotrophin-like cytokine factor 1	Clcf1	0.489201	-2.04415	1437271_at	181.1	408.6
1454783_at	interleukin 13 receptor, alpha 1	Il13ra1	0.489307	-2.04371	1454783_at	408.7	1075.8
1449101_at	early B-cell factor 2	Ebf2	0.489317	-2.04366	1449101_at	2.7	56.3
1426208_x_at	pleiomorphic adenoma gene-like 1	Plagl1	0.489321	-2.04365	1426208_x_at	6506.8	12231.6
1438214_at	trichorhinophalangeal syndrome I (human)	Trps1	0.489408	-2.04329	1438214_at	142.9	393.4
1446127_at	Zinc finger E-box binding homeobox 1 (Zeb1), mRNA	Zeb1	0.489465	-2.04305	1446127_at	112.4	235.6
1458721_at	Protocadherin gamma subfamily A, 10, mRNA (cDNA clone MGC:40648 IMAGE:5400956)	Pcdhga12	0.489716	-2.042	1458721_at	42.2	115.3
1447849_s_at	avian musculoaponeurotic fibrosarcoma (v-maf) AS42 oncogene homolog	Maf	0.489939	-2.04107	1447849_s_at	326.6	670.4
1433147_at	caldesmon 1	Cald1	0.490336	-2.03942	1433147_at	274.8	531.7
1419073_at	transmembrane protein with EGF-like and two follistatin-like domains 2	Tmeff2	0.490682	-2.03798	1419073_at	741.4	1459.1
1443489_at	---	---	0.490964	-2.03681	1443489_at	55.5	121.3
1437676_at	sperm associated antigen 9	Spag9	0.490969	-2.03679	1437676_at	64.1	160.7
1438528_at	---	---	0.490969	-2.03679	1438528_at	60.8	123.9
1441843_s_at	RIKEN cDNA 5230400M03 gene	5230400M03Rik	0.490969	-2.03679	1441843_s_at	70	134.2
1459270_at	---	---	0.490969	-2.03679	1459270_at	67.4	177.3
1420141_at	expressed sequence AA517023	AA517023	0.491345	-2.03523	1420141_at	12	66.9
1430428_at	RIKEN cDNA 2310066F23 gene	2310066F23Rik	0.491345	-2.03523	1430428_at	46.6	108.4
1440320_at	---	---	0.491345	-2.03523	1440320_at	61	111.3
1434013_at	actin binding LIM protein family, member 3	Ablim3	0.491806	-2.03332	1434013_at	9.9	67.2
1447410_at	---	---	0.491806	-2.03332	1447410_at	1.1	89.9
1458257_at	---	---	0.491806	-2.03332	1458257_at	3.2	58
1444785_at	---	---	0.492	-2.03252	1444785_at	349.1	686.7
1447408_at	---	---	0.492001	-2.03252	1447408_at	63.5	194.6
1438788_at	DNA segment, Chr 5, Wayne State University 152, expressed	D5Wsu152e	0.493236	-2.02743	1438788_at	149.7	294.9
1456514_at	---	---	0.493236	-2.02743	1456514_at	73.8	144.1
1458994_at	---	---	0.493236	-2.02743	1458994_at	106.2	240.9
1441823_at	zinc finger, MIZ-type containing 1	Zmiz1	0.493591	-2.02597	1441823_at	115.8	278.3
1424596_s_at	LIM and cysteine-rich domains 1	Lmcd1	0.493913	-2.02465	1424596_s_at	447	1046.7
1458974_at	---	---	0.49408	-2.02396	1458974_at	45.5	113.6
1438831_at	Protein kinase for splicing component (Pksc)	Crkrs	0.494293	-2.02309	1438831_at	78.8	230.4
1423405_at	tissue inhibitor of metalloproteinase 4	Timp4	0.494337	-2.02291	1423405_at	11.8	43
1450905_at	plexin C1	Plxnc1	0.494337	-2.02291	1450905_at	51.2	132.5
1450435_at	L1 cell adhesion molecule	L1cam	0.494464	-2.02239	1450435_at	133.6	284.6
1437900_at	RIKEN cDNA 4930523C07 gene	4930523C07Rik	0.494611	-2.02179	1437900_at	174.9	287.9
1437467_at	activated leukocyte cell adhesion molecule	Alcam	0.495467	-2.0183	1437467_at	802.1	1657.1
1439650_at	reticulon 4	Rtn4	0.495535	-2.01802	1439650_at	387	822.2
1445535_at	expressed sequence AA407107	AA407107	0.495735	-2.01721	1445535_at	72.4	189.6
1434575_at	erythrocyte protein band 4.1-like 1	Epb4.1l1	0.495819	-2.01687	1434575_at	212.5	531.9
1448502_at	solute carrier family 16 (monocarboxylic acid transporters), member 7	Slc16a7	0.495858	-2.01671	1448502_at	46	161.6
1443219_at	---	---	0.496024	-2.01603	1443219_at	424.4	889.1
1446921_at	---	---	0.496087	-2.01578	1446921_at	297.6	639.2
1445837_at	---	---	0.496157	-2.01549	1445837_at	67.1	163.7
1437614_x_at	zinc finger, DHHC domain containing 14	Zdhhc14	0.49637	-2.01463	1437614_x_at	82.9	164.5
1438232_at	forkhead box P2	Foxp2	0.496419	-2.01443	1438232_at	426.3	1055
1437424_at	synapse defective 1, Rho GTPase, homolog 2 (C. elegans)	Syde2	0.497429	-2.01034	1437424_at	261.6	641.4
1440952_at	---	---	0.497628	-2.00953	1440952_at	109.3	241.8
1438061_at	RIKEN cDNA 4930523C07 gene	4930523C07Rik	0.497668	-2.00937	1438061_at	30.8	157.7
1459457_at	calcium/calmodulin-dependent protein kinase II, delta	Camk2d	0.497883	-2.0085	1459457_at	135.7	281.3
1450185_a_at	potassium inwardly-rectifying channel, subfamily J, member 15	Kcnj15	0.498129	-2.00751	1450185_a_at	79.3	182.9
1449082_at	microfibrillar associated protein 5	Mfap5	0.499242	-2.00304	1449082_at	142.9	348.8
1440690_at	---	---	0.499463	-2.00215	1440690_at	28.1	120.4
1446339_at	---	---	0.499463	-2.00215	1446339_at	19.4	61.9
1459316_at	---	---	0.499463	-2.00215	1459316_at	3.3	24.4
1422445_at	integrin alpha 6	Itga6	0.499698	-2.00121	1422445_at	483.9	1146.8
