# Supplementary material for: Sirt6 regulates efficiency of mouse somatic reprogramming and maintenance of pluripotency
Source: Stem Cell Res Ther. 2019 Jan 10;10:9. doi: 10.1186/s13287-018-1109-5 (PMC6329104; doi:10.1186/s13287-018-1109-5)
Supplement: Supplementary file 8 — Table S4. Gene ontology analysis from downregulated gene sets in Sirt6-null MEFs. (XLSX 10 kb) [file 13287_2018_1109_MOESM8_ESM.xlsx]

## Sheet: Sheet1
Category	Term	Count	%	PValue	Genes	List Total	Pop Hits	Pop Total	Fold Enrichment	Bonferroni	Benjamini	FDR
GOTERM_BP_DIRECT	GO:0007155~cell adhesion	31	10.0324	4.73e-11	CLSTN2, CDH4, DCHS1, ADA, VCAM1, COL7A1, FAP, NEGR1, DPT, F11R, ICAM1, FLRT2, CLCA2, OLR1, PDPN, ADAM23, EGFL6, ITGA4, EPHA1, TINAG, THY1, PCDH18, TNFAIP6, LAMA4, COL14A1, PGM5, CD34, FBLN5, VCAN, MFAP4, CHL1	271	485	18082	4.26478	8.44e-08	8.44e-08	8.02e-08
GOTERM_BP_DIRECT	GO:0007275~multicellular organism development	42	13.5922	8.57e-09	HMX1, ADCYAP1R1, ZIC1, MDK, MEIS1, ZIC3, HOXC6, SEMA5A, VDR, HOXC8, METRN, SPRY1, ANG, HOXC4, DNER, HOXC5, POU3F3, ETL4, FOXD1, TWIST2, FLRT2, FLT1, PDPN, EGFL6, EMX2, VAX2, EN1, GAS7, SLIT3, HOXB3, DKK2, VEGFC, HOXB2, HOXB7, HOXB8, HOXB5, PDGFRA, HOXB9, C77370, CHL1, GAP43, KIF26B	271	1029	18082	2.7234	1.53e-05	7.65e-06	1.45e-05
GOTERM_BP_DIRECT	GO:0009952~anterior/posterior pattern specification	13	4.20712	1.13e-07	HOXC6, HOXB3, HOXC8, HOXB2, HOXB7, IFITM1, HOXB8, HOXB5, HOXC4, HOXC5, EMX2, HOXB9, ZIC3	271	112	18082	7.74466	0.000202	6.73e-05	0.000192
GOTERM_BP_DIRECT	GO:0050900~leukocyte migration	6	1.94175	0.00014	ICAM1, ANG, CD34, MMP9, F2RL1, PDE4B	271	34	18082	11.7747	0.220728	0.060445	0.236631
GOTERM_BP_DIRECT	GO:0007411~axon guidance	10	3.23625	0.000409	SEMA5A, FLRT2, CRMP1, FOXD1, CDH4, TUBB3, GAP43, CHL1, KIF26B, SLIT3	271	149	18082	4.47807	0.51806	0.135831	0.690998
GOTERM_BP_DIRECT	GO:0018108~peptidyl-tyrosine phosphorylation	7	2.26537	0.000414	FLT1, LYN, LCK, EFEMP1, PDGFRA, JAK1, EPHA1	271	65	18082	7.18558	0.522765	0.115994	0.700254
GOTERM_BP_DIRECT	GO:0045766~positive regulation of angiogenesis	9	2.91262	0.000468	CCL11, SEMA5A, VEGFC, ACVRL1, FLT1, CD34, MMP9, CHRNA7, EPHA1	271	121	18082	4.96289	0.566724	0.112621	0.791365
GOTERM_BP_DIRECT	GO:0048706~embryonic skeletal system development	6	1.94175	0.000483	HOXC6, HOXB5, HOXC5, DMRT2, ETL4, HOXB9	271	44	18082	9.09862	0.577719	0.102157	0.815586
GOTERM_BP_DIRECT	GO:0006469~negative regulation of protein kinase activity	8	2.589	0.000553	SH3BP5, FLRT2, IL6, LRRTM1, DCN, LRRC15, EPHA1, THY1	271	95	18082	5.6188	0.627546	0.103931	0.933814
GOTERM_BP_DIRECT	GO:0042493~response to drug	15	4.85437	0.000605	LPL, ICAM1, IL6, LYN, ADCYAP1R1, MMP9, EMX2, MDK, ADA, VEGFC, APOD, LCK, ENO3, PTN, NNMT	271	339	18082	2.95236	0.660749	0.102463	1.02165
